# Supplementary material for: Data in support of FSH induction of IRS-2 in human granulosa cells: Mapping the transcription factor binding sites in human IRS-2 promoter
Source: Data Brief. 2015 Dec 13;6:162–7. doi: 10.1016/j.dib.2015.12.001 (PMC4706562; doi:10.1016/j.dib.2015.12.001)
Supplement: Supplementary file 1 — Supplementary material [file mmc1.zip]

Archive with 5 entries (5 files):
- Supplementary data/IRS-2-TF-TS-Interaction data.xls
- Supplementary data/Singh R_MatInspector_TFBS data.xls
- Supplementary data/Specification Table.xlsx
- Supplementary data/Table 1.xlsx
- Supplementary data/Table 2.xlsx
