# Supplementary material for: Data in support of FSH induction of IRS-2 in human granulosa cells: Mapping the transcription factor binding sites in human IRS-2 promoter
Source: Data Brief. 2015 Dec 13;6:162–7. doi: 10.1016/j.dib.2015.12.001 (PMC4706562; doi:10.1016/j.dib.2015.12.001)
Supplement: Supplementary file 1 — Supplementary material [file mmc1.zip › Supplementary data/IRS-2-TF-TS-Interaction data.xls]

## Sheet: Common TFs Summary Table
Matrix Family	p-value	Match Total	Common to #sequences	AF080254
V$ZF02	0.144691	88	1	88
V$ZF5F	0.050024	73	1	73
V$KLFS	0.116705	70	1	70
V$E2FF	0.148129	69	1	69
V$PLAG	0.140516	56	1	56
V$MZF1	0.135542	50	1	50
O$TF2B	0.010045	48	1	48
V$IKZF	0.0130682	44	1	44
V$SP1F	0.145895	40	1	40
V$EGRF	0.140516	39	1	39
V$SPZ1	0.0676369	32	1	32
V$EBOX	0.142023	29	1	29
V$AP2F	0.116799	28	1	28
V$MAZF	0.114264	27	1	27
V$IKRS	0.115399	25	1	25
V$HESF	0.122969	24	1	24
V$NDPK	0.0924571	16	1	16
V$AP1R	0.136839	15	1	15
V$HAND	0.119887	14	1	14
V$PURA	0.0120874	14	1	14
V$MIZ1	0.0443915	13	1	13
V$XBBF	0.142046	13	1	13
V$ETSF	0.0443157	11	1	11
V$ZF07	0.092781	11	1	11
V$CDEF	0.0212613	10	1	10
V$HDBP	0.0234824	10	1	10
V$HOXF	0.134887	10	1	10
V$ZF08	0.0115145	9	1	9
V$CLOX	0.146484	8	1	8
V$CTCF	0.130698	8	1	8
V$HBOX	0.147638	8	1	8
V$HOMF	0.0894896	8	1	8
V$MOKF	0.123738	7	1	7
V$MYOD	0.146853	7	1	7
V$NKXH	0.115879	7	1	7
V$RBP2	0.025008	7	1	7
V$SORY	0.0778074	7	1	7
V$WHNF	0.0425517	7	1	7
V$ZF35	0.0386394	7	1	7
O$MTEN	0.0584023	6	1	6
V$CART	0.147936	6	1	6
V$LHXF	0.148056	6	1	6
V$SMAD	0.132455	6	1	6
O$XCPE	0.0580759	5	1	5
V$BPTF	0.0295131	5	1	5
V$BRNF	0.144673	5	1	5
V$FKHD	0.105514	5	1	5
V$GLIF	0.13869	5	1	5
V$NFKB	0.125498	5	1	5
V$NOLF	0.104475	5	1	5
V$ZFHX	0.137623	5	1	5
V$AP1F	0.0969582	4	1	4
V$ARID	0.13002	4	1	4
V$DLXF	0.105087	4	1	4
V$HICF	0.0669727	4	1	4
V$NKX6	0.130247	4	1	4
V$PAX6	0.147591	4	1	4
V$SAL2	0.0646524	4	1	4
V$SIX3	0.00246835	4	1	4
V$ZFXY	0.0365783	4	1	4
V$ABDB	0.139455	3	1	3
V$AHRR	0.0931045	3	1	3
V$BCDF	0.139205	3	1	3
V$CAAT	0.148014	3	1	3
V$HIFF	0.0683015	3	1	3
V$NF1F	0.108116	3	1	3
V$NKX1	0.046251	3	1	3
V$PAX5	0.148094	3	1	3
V$RUSH	0.146484	3	1	3
V$STAT	0.130172	3	1	3
V$BRN5	0.147237	2	1	2
V$CABL	0.010224	2	1	2
V$EVI1	0.128634	2	1	2
V$GATA	0.137071	2	1	2
V$GFI1	0.0859176	2	1	2
V$HAML	0.112539	2	1	2
V$HASF	0.0295131	2	1	2
V$INSM	0.0782943	2	1	2
V$IRXF	0.0541826	2	1	2
V$MTF1	0.0413368	2	1	2
V$MYBL	0.141176	2	1	2
V$NFAT	0.147294	2	1	2
V$P53F	0.120344	2	1	2
V$PERO	0.147456	2	1	2
V$PIT1	0.0719632	2	1	2
V$RBPF	0.0882186	2	1	2
V$RU49	0.0422471	2	1	2
V$SF1F	0.0885464	2	1	2
V$TCFF	0.0088307	2	1	2
V$YY1F	0.147456	2	1	2
V$ZICF	0.0656459	2	1	2
O$INRE	0.0885464	1	1	1
V$AP4R	0.0509776	1	1	1
V$BCL6	0.134136	1	1	1
V$BRAC	0.138163	1	1	1
V$BTBF	0.021504	1	1	1
V$CARE	0.0357054	1	1	1
V$CEBP	0.147964	1	1	1
V$CP2F	0.117905	1	1	1
V$CREB	0.125006	1	1	1
V$GCMF	0.147555	1	1	1
V$GREF	0.147555	1	1	1
V$GUCE	0.000709317	1	1	1
V$HEAT	0.137974	1	1	1
V$HNFP	0.0104043	1	1	1
V$HOXC	0.148145	1	1	1
V$MEF3	0.0610238	1	1	1
V$MITF	0.0368707	1	1	1
V$MYT1	0.146856	1	1	1
V$OCT1	0.134887	1	1	1
V$PARF	0.147994	1	1	1
V$PAX9	0.01775	1	1	1
V$PBXC	0.136125	1	1	1
V$RREB	0.0812861	1	1	1
V$SREB	0.046875	1	1	1
V$YBXF	0.043776	1	1	1
V$ZF11	0.0554751	1	1	1
V$ZF57	0.038343	1	1	1

## Sheet: IRS2-protein_interaction
Sno.	Node1	Node2	Interaction	Database			Node1	Node2
1	IRS2	BCL2	Affinity Capture-MS	BIOGRID			IRS2	ATP2A1
2	IRS2	COPS2	Affinity Capture-MS	BIOGRID			IRS2	ATP2A2
3	IRS2	DVL2	Affinity Capture-MS	BIOGRID			IRS2	BCL2
4	IRS2	EGFR	Affinity Capture-MS	BIOGRID			IRS2	BCL2L1
5	IRS2	ELAVL1	Affinity Capture-Western	BIOGRID			IRS2	COPS2
6	IRS2	ESR1	Affinity Capture-Western	BIOGRID			IRS2	CRK
7	IRS2	FBXW11	Affinity Capture-Western	BIOGRID			IRS2	DVL2
8	IRS2	GRB10	Affinity Capture-Western	BIOGRID			IRS2	EGFR
9	IRS2	GRB2	Affinity Capture-Western	BIOGRID			IRS2	ELAVL1
10	IRS2	INSR	Two-hybrid	BIOGRID			IRS2	EPOR
11	IRS2	IRS1	Affinity Capture-Western	BIOGRID			IRS2	ESR1
12	IRS2	SOCS1	Affinity Capture-Western	BIOGRID			IRS2	FBXW11
13	IRS2	PIK3R1	Affinity Capture-Western	BIOGRID			IRS2	FES
14	IRS2	PTPN11	Affinity Capture-Western	BIOGRID			IRS2	GRB10
15	IRS2	PIK3R3	Affinity Capture-Western	BIOGRID			IRS2	GRB2
16	IRS2	EPOR	Far Western	BIOGRID			IRS2	IGF1R
17	IRS2	JAK1	Affinity Capture-Western	BIOGRID			IRS2	IL4R
18	IRS2	PIK3R1	Reconstituted Complex	BIOGRID			IRS2	INSR
19	IRS2	PLCG1	Co-fractionation	BIOGRID			IRS2	IRS1
20	IRS2	TYK2	Affinity Capture-Western	BIOGRID			IRS2	JAK1
21	IRS2	UBTF	Affinity Capture-Western	BIOGRID			IRS2	JAK2
22	IRS2	PIK3CA	Affinity Capture-MS	BIOGRID			IRS2	JAK3
23	IRS2	SOCS3	Affinity Capture-MS	BIOGRID			IRS2	MPL
24	IRS2	PIK3R1	Affinity Capture-RNA	BIOGRID			IRS2	MYC
25	IRS2	PIK3R1	Dosage Lethality	BIOGRID			IRS2	NISCH
26	IRS2	RPTOR	Affinity Capture-Western	BIOGRID			IRS2	NTRK1
27	IRS2	PLCG1	Affinity Capture-Western	BIOGRID			IRS2	PIK3CA
28	IRS2	DVL2	Affinity Capture-Western	BIOGRID			IRS2	PIK3CD
29	IRS2	Sirt1	Affinity Capture-Western	BIOGRID			IRS2	PIK3R1
30	IRS2	SIRT1	Reconstituted Complex	BIOGRID			IRS2	PIK3R2
31	IRS2	MYC	Affinity Capture-MS	BIOGRID			IRS2	PIK3R3
32	IRS2	NISCH	Co-fractionation	BIOGRID			IRS2	PLCG1
33	IRS2	NTRK1	Protein-peptide	BIOGRID			IRS2	PTPN11
34	IRS2	PLCG1	Protein-peptide	BIOGRID			IRS2	PTPN6
35	IRS2	SFN	Affinity Capture-MS	BIOGRID			IRS2	PTPRF
36	IRS2	Sirt1	Affinity Capture-MS	BIOGRID			IRS2	RPTOR
37	IRS2	SOCS3	Affinity Capture-Western	BIOGRID			IRS2	SFN
38	IRS2	YWHAB	Affinity Capture-Western	BIOGRID			IRS2	SHC1
39	IRS2	YWHAE	Affinity Capture-Western	BIOGRID			IRS2	SIRT1
40	IRS2	YWHAG	Biochemical Activity	BIOGRID			IRS2	SOCS1
41	IRS2	YWHAG	Affinity Capture-Western	BIOGRID			IRS2	SOCS3
42	IRS2	YWHAQ	Affinity Capture-MS	BIOGRID			IRS2	SOCS6
43	IRS2	PIK3R1	in vivo	HPRD			IRS2	SOCS7
44	IRS2	PTPN6	in vivo	HPRD			IRS2	TYK2
45	IRS2	PIK3CD	in vitro;in vivo	HPRD			IRS2	UBTF
46	IRS2	PIK3R2	in vitro;in vivo	HPRD			IRS2	YWHAB
47	IRS2	SOCS1	in vivo	HPRD			IRS2	YWHAE
48	IRS2	PIK3R3	in vitro	HPRD			IRS2	YWHAG
49	IRS2	SOCS7	in vitro	HPRD			IRS2	YWHAH
50	IRS2	NTRK1	in vitro;yeast 2-hybrid	HPRD			IRS2	YWHAQ
51	IRS2	EPOR	in vivo	HPRD			IRS2	YWHAZ
52	IRS2	IGF1R	in vivo;yeast 2-hybrid	HPRD
53	IRS2	IL4R	in vitro	HPRD
54	IRS2	PLCG1	in vivo	HPRD
55	IRS2	JAK1	in vivo	HPRD
56	IRS2	ATP2A2	in vitro;in vivo	HPRD
57	IRS2	CRK	in vitro	HPRD
58	IRS2	FES	in vitro	HPRD
59	IRS2	GRB2	in vivo	HPRD
60	IRS2	INSR	in vitro;in vivo;yeast 2-hybrid	HPRD
61	IRS2	JAK2	in vivo	HPRD
62	IRS2	MPL	in vivo	HPRD
63	IRS2	PIK3CA	in vitro;in vivo	HPRD
64	IRS2	PTPRF	in vitro	HPRD
65	IRS2	PTPN11	in vivo	HPRD
66	IRS2	SOCS3	in vivo	HPRD
67	IRS2	SOCS6	in vitro	HPRD
68	IRS2	YWHAB	in vivo	HPRD
69	IRS2	YWHAE	in vivo	HPRD
70	IRS2	YWHAG	in vivo	HPRD
71	IRS2	YWHAZ	in vivo	HPRD
72	IRS2	TYK2	in vitro;in vivo	HPRD
73	IRS2	ATP2A1	in vitro;in vivo	HPRD
74	IRS2	BCL2L1	in vivo	HPRD
75	IRS2	JAK3	in vivo	HPRD
76	IRS2	SHC1	in vitro	HPRD
77	IRS2	UBTF	in vivo	HPRD
78	IRS2	PIK3R1	anti tag coimmunoprecipitation	IntAct
79	IRS2	YWHAB	anti bait coimmunoprecipitation	IntAct
80	IRS2	YWHAB	anti tag coimmunoprecipitation	IntAct
81	IRS2	YWHAG	anti bait coimmunoprecipitation	IntAct
82	IRS2	YWHAZ	anti tag coimmunoprecipitation	IntAct
83	IRS2	YWHAH	tandem affinity purification	IntAct
84	IRS2	YWHAH	anti tag coimmunoprecipitation	IntAct
85	IRS2	YWHAQ	anti bait coimmunoprecipitation	IntAct
86	IRS2	PIK3R1	anti bait coimmunoprecipitation	MINT
87	IRS2	YWHAB	coimmunoprecipitation	MINT
88	IRS2	YWHAG	coimmunoprecipitation	MINT
89	IRS2	YWHAZ	pull down	MINT
90	IRS2	INSR	two hybrid	MINT
91	IRS2	INSR	two hybrid	MINT
92	IRS2	INSR	pull down	MINT
93	IRS2	INSR	pull down	MINT
94	IRS2	SFN	tandem affinity purification	MINT
95	IRS2	PIK3R1	anti bait coimmunoprecipitation	UniProt
96	IRS2	SIRT1	anti bait coimmunoprecipitation	UniProt

## Sheet: TF-TG_Interaction
SYMBOL_TG	SYMBOL_TF	TECHNIQUE	DATABASE
ATP2A2	AR	Chromatin_Immunoprecipitation_coupled_with_microarray	HTRIdb
BCL2	AR	Chromatin_Immunoprecipitation_coupled_with_microarray	HTRIdb
BCL2L1	AR	Chromatin_Immunoprecipitation_coupled_with_microarray	HTRIdb
CRK	AR	Chromatin_Immunoprecipitation_coupled_with_microarray	HTRIdb
EGFR	AR	Chromatin_Immunoprecipitation_coupled_with_microarray	HTRIdb
EPOR	AR	Chromatin_Immunoprecipitation_coupled_with_microarray	HTRIdb
ESR1	AR	Chromatin_Immunoprecipitation_coupled_with_microarray	HTRIdb
GRB2	AR	Chromatin_Immunoprecipitation_coupled_with_microarray	HTRIdb
GRB10	AR	Chromatin_Immunoprecipitation_coupled_with_microarray	HTRIdb
IGF1R	AR	Chromatin_Immunoprecipitation_coupled_with_microarray	HTRIdb
IL4R	AR	Chromatin_Immunoprecipitation_coupled_with_microarray	HTRIdb
INSR	AR	Chromatin_Immunoprecipitation_coupled_with_microarray	HTRIdb
IRS1	AR	Chromatin_Immunoprecipitation_coupled_with_microarray	HTRIdb
JAK1	AR	Chromatin_Immunoprecipitation_coupled_with_microarray	HTRIdb
MYC	AR	Chromatin_Immunoprecipitation_coupled_with_microarray	HTRIdb
PIK3CA	AR	Chromatin_Immunoprecipitation_coupled_with_microarray	HTRIdb
PIK3CD	AR	Chromatin_Immunoprecipitation_coupled_with_microarray	HTRIdb
PIK3R1	AR	Chromatin_Immunoprecipitation_coupled_with_microarray	HTRIdb
PLCG1	AR	Chromatin_Immunoprecipitation_coupled_with_microarray	HTRIdb
PTPRF	AR	Chromatin_Immunoprecipitation_coupled_with_microarray	HTRIdb
SHC1	AR	Chromatin_Immunoprecipitation_coupled_with_microarray	HTRIdb
YWHAE	AR	Chromatin_Immunoprecipitation_coupled_with_microarray	HTRIdb
YWHAG	AR	Chromatin_Immunoprecipitation_coupled_with_microarray	HTRIdb
YWHAH	AR	Chromatin_Immunoprecipitation_coupled_with_microarray	HTRIdb
PIK3R3	AR	Chromatin_Immunoprecipitation_coupled_with_microarray	HTRIdb
IRS2	AR	Chromatin_Immunoprecipitation_coupled_with_microarray	HTRIdb
SOCS6	AR	Chromatin_Immunoprecipitation_coupled_with_microarray	HTRIdb
COPS2	AR	Chromatin_Immunoprecipitation_coupled_with_microarray	HTRIdb
YWHAQ	AR	Chromatin_Immunoprecipitation_coupled_with_microarray	HTRIdb
FBXW11	AR	Chromatin_Immunoprecipitation_coupled_with_microarray	HTRIdb
RPTOR	AR	Chromatin_Immunoprecipitation_coupled_with_microarray	HTRIdb
BCL2	ATF1	Electrophoretic_Mobility_Shift_Assay	HTRIdb
ESR1	RUNX2	Electrophoretic_Mobility_Shift_Assay	HTRIdb
ESR1	RUNX2	Chromatin_Immunoprecipitation	HTRIdb
BCL2L1	CEBPB	Electrophoretic_Mobility_Shift_Assay	HTRIdb
BCL2L1	CEBPB	Chromatin_Immunoprecipitation	HTRIdb
BCL2	CREB1	Electrophoretic_Mobility_Shift_Assay	HTRIdb
BCL2	CREB1	Electrophoretic_Mobility_Shift_Assay	HTRIdb
BCL2	E2F1	Electrophoretic_Mobility_Shift_Assay	HTRIdb
MYC	E2F1	CpG_Chromatin_Immunoprecipitation	HTRIdb
ATP2A1	E2F4	Chromatin_Immunoprecipitation_coupled_with_microarray	HTRIdb
ESR1	E2F4	Chromatin_Immunoprecipitation_coupled_with_microarray	HTRIdb
PIK3R1	E2F4	Chromatin_Immunoprecipitation_coupled_with_microarray	HTRIdb
PTPN11	E2F4	Chromatin_Immunoprecipitation_coupled_with_microarray	HTRIdb
SOCS6	E2F4	Chromatin_Immunoprecipitation_coupled_with_microarray	HTRIdb
COPS2	E2F4	Chromatin_Immunoprecipitation_coupled_with_microarray	HTRIdb
BCL2	ESR1	Chromatin_Immunoprecipitation_coupled_with_microarray	HTRIdb
BCL2	ESR1	Electrophoretic_Mobility_Shift_Assay	HTRIdb
BCL2L1	ESR1	Chromatin_Immunoprecipitation_coupled_with_deep_sequencing	HTRIdb
ESR1	ESR1	Chromatin_Immunoprecipitation_coupled_with_microarray	HTRIdb
GRB10	ESR1	Chromatin_Immunoprecipitation_coupled_with_microarray	HTRIdb
IGF1R	ESR1	Chromatin_Immunoprecipitation_coupled_with_microarray	HTRIdb
MYC	ESR1	Chromatin_Immunoprecipitation_coupled_with_microarray	HTRIdb
MYC	ESR1	Chromatin_Immunoprecipitation	HTRIdb
MYC	ESR1	Chromatin_Immunoprecipitation_coupled_with_deep_sequencing	HTRIdb
PIK3R1	ESR1	Chromatin_Immunoprecipitation_coupled_with_deep_sequencing	HTRIdb
PTPRF	ESR1	Chromatin_Immunoprecipitation_coupled_with_deep_sequencing	HTRIdb
YWHAZ	ESR1	Chromatin_Immunoprecipitation_coupled_with_deep_sequencing	HTRIdb
SOCS3	ESR1	Chromatin_Immunoprecipitation_coupled_with_microarray	HTRIdb
ATP2A2	ETS1	Chromatin_Immunoprecipitation_coupled_with_deep_sequencing	HTRIdb
BCL2	ETS1	Chromatin_Immunoprecipitation_coupled_with_deep_sequencing	HTRIdb
BCL2L1	ETS1	Chromatin_Immunoprecipitation_coupled_with_deep_sequencing	HTRIdb
CRK	ETS1	Chromatin_Immunoprecipitation_coupled_with_deep_sequencing	HTRIdb
DVL2	ETS1	Chromatin_Immunoprecipitation_coupled_with_deep_sequencing	HTRIdb
ELAVL1	ETS1	Chromatin_Immunoprecipitation_coupled_with_deep_sequencing	HTRIdb
EPOR	ETS1	Chromatin_Immunoprecipitation_coupled_with_deep_sequencing	HTRIdb
SFN	ETS1	Chromatin_Immunoprecipitation_coupled_with_deep_sequencing	HTRIdb
GRB2	ETS1	Chromatin_Immunoprecipitation_coupled_with_deep_sequencing	HTRIdb
GRB10	ETS1	Chromatin_Immunoprecipitation_coupled_with_deep_sequencing	HTRIdb
INSR	ETS1	Chromatin_Immunoprecipitation_coupled_with_deep_sequencing	HTRIdb
IRS1	ETS1	Chromatin_Immunoprecipitation_coupled_with_deep_sequencing	HTRIdb
JAK1	ETS1	Chromatin_Immunoprecipitation_coupled_with_deep_sequencing	HTRIdb
JAK2	ETS1	Chromatin_Immunoprecipitation_coupled_with_deep_sequencing	HTRIdb
JAK3	ETS1	Chromatin_Immunoprecipitation_coupled_with_deep_sequencing	HTRIdb
JAK3	ETS1	Chromatin_Immunoprecipitation	HTRIdb
PIK3CA	ETS1	Chromatin_Immunoprecipitation_coupled_with_deep_sequencing	HTRIdb
PIK3CD	ETS1	Chromatin_Immunoprecipitation_coupled_with_deep_sequencing	HTRIdb
PIK3R1	ETS1	Chromatin_Immunoprecipitation_coupled_with_deep_sequencing	HTRIdb
PIK3R2	ETS1	Chromatin_Immunoprecipitation_coupled_with_deep_sequencing	HTRIdb
PLCG1	ETS1	Chromatin_Immunoprecipitation_coupled_with_deep_sequencing	HTRIdb
PTPN6	ETS1	Chromatin_Immunoprecipitation_coupled_with_deep_sequencing	HTRIdb
PTPN11	ETS1	Chromatin_Immunoprecipitation_coupled_with_deep_sequencing	HTRIdb
SHC1	ETS1	Chromatin_Immunoprecipitation_coupled_with_deep_sequencing	HTRIdb
TYK2	ETS1	Chromatin_Immunoprecipitation_coupled_with_deep_sequencing	HTRIdb
UBTF	ETS1	Chromatin_Immunoprecipitation_coupled_with_deep_sequencing	HTRIdb
YWHAB	ETS1	Chromatin_Immunoprecipitation_coupled_with_deep_sequencing	HTRIdb
YWHAE	ETS1	Chromatin_Immunoprecipitation_coupled_with_deep_sequencing	HTRIdb
YWHAG	ETS1	Chromatin_Immunoprecipitation_coupled_with_deep_sequencing	HTRIdb
YWHAH	ETS1	Chromatin_Immunoprecipitation_coupled_with_deep_sequencing	HTRIdb
YWHAZ	ETS1	Chromatin_Immunoprecipitation_coupled_with_deep_sequencing	HTRIdb
PIK3R3	ETS1	Chromatin_Immunoprecipitation_coupled_with_deep_sequencing	HTRIdb
SOCS1	ETS1	Chromatin_Immunoprecipitation_coupled_with_deep_sequencing	HTRIdb
SOCS3	ETS1	Chromatin_Immunoprecipitation_coupled_with_deep_sequencing	HTRIdb
SOCS6	ETS1	Chromatin_Immunoprecipitation_coupled_with_deep_sequencing	HTRIdb
COPS2	ETS1	Chromatin_Immunoprecipitation_coupled_with_deep_sequencing	HTRIdb
YWHAQ	ETS1	Chromatin_Immunoprecipitation_coupled_with_deep_sequencing	HTRIdb
NISCH	ETS1	Chromatin_Immunoprecipitation_coupled_with_deep_sequencing	HTRIdb
FBXW11	ETS1	Chromatin_Immunoprecipitation_coupled_with_deep_sequencing	HTRIdb
SIRT1	ETS1	Chromatin_Immunoprecipitation_coupled_with_deep_sequencing	HTRIdb
SOCS7	ETS1	Chromatin_Immunoprecipitation_coupled_with_deep_sequencing	HTRIdb
RPTOR	ETS1	Chromatin_Immunoprecipitation_coupled_with_deep_sequencing	HTRIdb
JAK3	ETS2	Chromatin_Immunoprecipitation	HTRIdb
ATP2A2	GATA1	Chromatin_Immunoprecipitation_coupled_with_deep_sequencing	HTRIdb
BCL2L1	GATA1	Chromatin_Immunoprecipitation	HTRIdb
ELAVL1	GATA1	Chromatin_Immunoprecipitation_coupled_with_deep_sequencing	HTRIdb
EPOR	GATA1	Chromatin_Immunoprecipitation_coupled_with_deep_sequencing	HTRIdb
ESR1	GATA1	Chromatin_Immunoprecipitation_coupled_with_deep_sequencing	HTRIdb
MPL	GATA1	Chromatin_Immunoprecipitation_coupled_with_deep_sequencing	HTRIdb
MYC	GATA1	Chromatin_Immunoprecipitation_coupled_with_deep_sequencing	HTRIdb
MYC	GATA1	Chromatin_Immunoprecipitation	HTRIdb
NTRK1	GATA1	Chromatin_Immunoprecipitation_coupled_with_deep_sequencing	HTRIdb
PIK3R1	GATA1	Chromatin_Immunoprecipitation_coupled_with_deep_sequencing	HTRIdb
PIK3R2	GATA1	Chromatin_Immunoprecipitation_coupled_with_deep_sequencing	HTRIdb
PLCG1	GATA1	Chromatin_Immunoprecipitation_coupled_with_deep_sequencing	HTRIdb
PTPRF	GATA1	Chromatin_Immunoprecipitation_coupled_with_deep_sequencing	HTRIdb
SHC1	GATA1	Chromatin_Immunoprecipitation_coupled_with_deep_sequencing	HTRIdb
YWHAH	GATA1	Chromatin_Immunoprecipitation_coupled_with_deep_sequencing	HTRIdb
YWHAZ	GATA1	Chromatin_Immunoprecipitation_coupled_with_deep_sequencing	HTRIdb
SOCS3	GATA1	Chromatin_Immunoprecipitation_coupled_with_deep_sequencing	HTRIdb
YWHAQ	GATA1	Chromatin_Immunoprecipitation_coupled_with_deep_sequencing	HTRIdb
FBXW11	GATA1	Chromatin_Immunoprecipitation_coupled_with_deep_sequencing	HTRIdb
SOCS7	GATA1	Chromatin_Immunoprecipitation_coupled_with_deep_sequencing	HTRIdb
ATP2A2	GATA2	Chromatin_Immunoprecipitation_coupled_with_deep_sequencing	HTRIdb
BCL2L1	GATA2	Chromatin_Immunoprecipitation_coupled_with_deep_sequencing	HTRIdb
ELAVL1	GATA2	Chromatin_Immunoprecipitation_coupled_with_deep_sequencing	HTRIdb
EPOR	GATA2	Chromatin_Immunoprecipitation_coupled_with_deep_sequencing	HTRIdb
ESR1	GATA2	Chromatin_Immunoprecipitation_coupled_with_deep_sequencing	HTRIdb
SFN	GATA2	Chromatin_Immunoprecipitation_coupled_with_deep_sequencing	HTRIdb
GRB2	GATA2	Chromatin_Immunoprecipitation_coupled_with_deep_sequencing	HTRIdb
IGF1R	GATA2	Chromatin_Immunoprecipitation_coupled_with_deep_sequencing	HTRIdb
IRS1	GATA2	Chromatin_Immunoprecipitation_coupled_with_deep_sequencing	HTRIdb
JAK2	GATA2	Chromatin_Immunoprecipitation_coupled_with_deep_sequencing	HTRIdb
MPL	GATA2	Chromatin_Immunoprecipitation_coupled_with_deep_sequencing	HTRIdb
MYC	GATA2	Chromatin_Immunoprecipitation	HTRIdb
MYC	GATA2	Chromatin_Immunoprecipitation_coupled_with_deep_sequencing	HTRIdb
NTRK1	GATA2	Chromatin_Immunoprecipitation_coupled_with_deep_sequencing	HTRIdb
PIK3CD	GATA2	Chromatin_Immunoprecipitation_coupled_with_deep_sequencing	HTRIdb
PIK3R1	GATA2	Chromatin_Immunoprecipitation_coupled_with_deep_sequencing	HTRIdb
PIK3R2	GATA2	Chromatin_Immunoprecipitation_coupled_with_deep_sequencing	HTRIdb
PLCG1	GATA2	Chromatin_Immunoprecipitation_coupled_with_deep_sequencing	HTRIdb
PTPRF	GATA2	Chromatin_Immunoprecipitation_coupled_with_deep_sequencing	HTRIdb
SHC1	GATA2	Chromatin_Immunoprecipitation_coupled_with_deep_sequencing	HTRIdb
TYK2	GATA2	Chromatin_Immunoprecipitation_coupled_with_deep_sequencing	HTRIdb
UBTF	GATA2	Chromatin_Immunoprecipitation_coupled_with_deep_sequencing	HTRIdb
YWHAE	GATA2	Chromatin_Immunoprecipitation_coupled_with_deep_sequencing	HTRIdb
YWHAH	GATA2	Chromatin_Immunoprecipitation_coupled_with_deep_sequencing	HTRIdb
YWHAZ	GATA2	Chromatin_Immunoprecipitation_coupled_with_deep_sequencing	HTRIdb
PIK3R3	GATA2	Chromatin_Immunoprecipitation_coupled_with_deep_sequencing	HTRIdb
IRS2	GATA2	Chromatin_Immunoprecipitation_coupled_with_deep_sequencing	HTRIdb
SOCS3	GATA2	Chromatin_Immunoprecipitation_coupled_with_deep_sequencing	HTRIdb
SOCS6	GATA2	Chromatin_Immunoprecipitation_coupled_with_deep_sequencing	HTRIdb
YWHAQ	GATA2	Chromatin_Immunoprecipitation_coupled_with_deep_sequencing	HTRIdb
FBXW11	GATA2	Chromatin_Immunoprecipitation_coupled_with_deep_sequencing	HTRIdb
SOCS7	GATA2	Chromatin_Immunoprecipitation_coupled_with_deep_sequencing	HTRIdb
RPTOR	GATA2	Chromatin_Immunoprecipitation_coupled_with_deep_sequencing	HTRIdb
BCL2L1	GATA3	Chromatin_Immunoprecipitation_coupled_with_deep_sequencing	HTRIdb
CRK	GATA3	Chromatin_Immunoprecipitation_coupled_with_deep_sequencing	HTRIdb
EGFR	GATA3	Concatenate_Chromatin_Immunoprecipitation	HTRIdb
MYC	GATA3	Chromatin_Immunoprecipitation_coupled_with_deep_sequencing	HTRIdb
PIK3R1	GATA3	Chromatin_Immunoprecipitation_coupled_with_deep_sequencing	HTRIdb
PTPRF	GATA3	Chromatin_Immunoprecipitation_coupled_with_deep_sequencing	HTRIdb
YWHAZ	GATA3	Chromatin_Immunoprecipitation_coupled_with_deep_sequencing	HTRIdb
FBXW11	GATA3	Chromatin_Immunoprecipitation_coupled_with_deep_sequencing	HTRIdb
MYC	GFI1	Chromatin_Immunoprecipitation	HTRIdb
YWHAG	HIF1A	Chromatin_Immunoprecipitation_coupled_with_microarray	HTRIdb
BCL2	FOXA1	Electrophoretic_Mobility_Shift_Assay	HTRIdb
BCL2	FOXA1	Chromatin_Immunoprecipitation	HTRIdb
BCL2L1	FOXA1	Chromatin_Immunoprecipitation_coupled_with_deep_sequencing	HTRIdb
YWHAZ	FOXA1	Chromatin_Immunoprecipitation_coupled_with_deep_sequencing	HTRIdb
FBXW11	FOXA1	Chromatin_Immunoprecipitation_coupled_with_deep_sequencing	HTRIdb
NTRK1	JUN	Electrophoretic_Mobility_Shift_Assay	HTRIdb
BCL2	MYC	Chromatin_Immunoprecipitation	HTRIdb
EPOR	MYC	Chromatin_Immunoprecipitation_coupled_with_microarray	HTRIdb
INSR	MYC	Chromatin_Immunoprecipitation	HTRIdb
MYC	MYC	Chromatin_Immunoprecipitation	HTRIdb
MYC	MYC	CpG_Chromatin_Immunoprecipitation	HTRIdb
SIRT1	MYC	Chromatin_Immunoprecipitation	HTRIdb
EGFR	MYCN	Chromatin_Immunoprecipitation	HTRIdb
EGFR	NFKB1	Electrophoretic_Mobility_Shift_Assay	HTRIdb
MYC	NME2	Chromatin_Immunoprecipitation	HTRIdb
EGFR	YBX1	Electrophoretic_Mobility_Shift_Assay	HTRIdb
EGFR	YBX1	Chromatin_Immunoprecipitation	HTRIdb
EPOR	YBX1	Chromatin_Immunoprecipitation_coupled_with_deep_sequencing	HTRIdb
ESR1	YBX1	Chromatin_Immunoprecipitation_coupled_with_deep_sequencing	HTRIdb
GRB10	YBX1	Chromatin_Immunoprecipitation_coupled_with_deep_sequencing	HTRIdb
INSR	YBX1	Chromatin_Immunoprecipitation_coupled_with_deep_sequencing	HTRIdb
PIK3CA	YBX1	Chromatin_Immunoprecipitation_coupled_with_deep_sequencing	HTRIdb
PIK3R1	YBX1	Chromatin_Immunoprecipitation_coupled_with_deep_sequencing	HTRIdb
PLCG1	YBX1	Chromatin_Immunoprecipitation_coupled_with_deep_sequencing	HTRIdb
PTPN6	YBX1	Chromatin_Immunoprecipitation_coupled_with_deep_sequencing	HTRIdb
YWHAH	YBX1	Chromatin_Immunoprecipitation_coupled_with_deep_sequencing	HTRIdb
YWHAZ	YBX1	Chromatin_Immunoprecipitation_coupled_with_deep_sequencing	HTRIdb
SOCS1	YBX1	Chromatin_Immunoprecipitation_coupled_with_deep_sequencing	HTRIdb
YWHAQ	YBX1	Chromatin_Immunoprecipitation_coupled_with_deep_sequencing	HTRIdb
SOCS7	YBX1	Chromatin_Immunoprecipitation_coupled_with_deep_sequencing	HTRIdb
RPTOR	YBX1	Chromatin_Immunoprecipitation_coupled_with_deep_sequencing	HTRIdb
BCL2	PGR	Chromatin_Immunoprecipitation	HTRIdb
BCL2	PGR	Electrophoretic_Mobility_Shift_Assay	HTRIdb
ESR1	PGR	Chromatin_Immunoprecipitation	HTRIdb
RPTOR	POU2F1	Chromatin_Immunoprecipitation	HTRIdb
BCL2	PPARG	Electrophoretic_Mobility_Shift_Assay	HTRIdb
RPTOR	RARA	Chromatin_Immunoprecipitation	HTRIdb
SIRT1	RELA	Chromatin_Immunoprecipitation	HTRIdb
ATP2A2	SP1	Chromatin_Immunoprecipitation	HTRIdb
ATP2A2	SP1	Electrophoretic_Mobility_Shift_Assay	HTRIdb
BCL2	SP1	Electrophoretic_Mobility_Shift_Assay	HTRIdb
EGFR	SP1	Electrophoretic_Mobility_Shift_Assay	HTRIdb
EGFR	SP1	Electrophoretic_Mobility_Shift_Assay	HTRIdb
IRS2	SP1	Electrophoretic_Mobility_Shift_Assay	HTRIdb
IRS2	SP1	Chromatin_Immunoprecipitation	HTRIdb
ESR1	STAT3	Chromatin_Immunoprecipitation	HTRIdb
PLCG1	TAL1	Streptavidin_Chromatin_Immunoprecipitation	HTRIdb
MYC	TCF7L2	Chromatin_Immunoprecipitation	HTRIdb
BCL2	TFAP2A	Chromatin_Immunoprecipitation	HTRIdb
ELAVL1	TFAP2C	Chromatin_Immunoprecipitation_coupled_with_deep_sequencing	HTRIdb
ESR1	TFAP2C	Chromatin_Immunoprecipitation_coupled_with_deep_sequencing	HTRIdb
IGF1R	TFAP2C	Chromatin_Immunoprecipitation_coupled_with_deep_sequencing	HTRIdb
IL4R	TFAP2C	Chromatin_Immunoprecipitation_coupled_with_deep_sequencing	HTRIdb
JAK1	TFAP2C	Chromatin_Immunoprecipitation_coupled_with_deep_sequencing	HTRIdb
MYC	TFAP2C	Chromatin_Immunoprecipitation_coupled_with_deep_sequencing	HTRIdb
PLCG1	TFAP2C	Chromatin_Immunoprecipitation_coupled_with_deep_sequencing	HTRIdb
PTPRF	TFAP2C	Chromatin_Immunoprecipitation_coupled_with_deep_sequencing	HTRIdb
SHC1	TFAP2C	Chromatin_Immunoprecipitation_coupled_with_deep_sequencing	HTRIdb
RPTOR	TFAP2C	Chromatin_Immunoprecipitation_coupled_with_deep_sequencing	HTRIdb
SFN	TP53	Chromatin_Immunoprecipitation	HTRIdb
MYC	TP53	CpG_Chromatin_Immunoprecipitation	HTRIdb
EGFR	VDR	Chromatin_Immunoprecipitation	HTRIdb
IGF1R	WT1	Electrophoretic_Mobility_Shift_Assay	HTRIdb
IRS2	ZNF148	Chromatin_Immunoprecipitation	HTRIdb
IRS2	ZNF148	Electrophoretic_Mobility_Shift_Assay	HTRIdb
MYC	GFI1B	Chromatin_Immunoprecipitation	HTRIdb
SFN	TP63	Chromatin_Immunoprecipitation	HTRIdb
GRB10	TP63	Chromatin_Immunoprecipitation	HTRIdb
ATP2A2	FOXP3	Chromatin_Immunoprecipitation_coupled_with_microarray	HTRIdb
BCL2	FOXP3	Chromatin_Immunoprecipitation_coupled_with_microarray	HTRIdb
BCL2L1	FOXP3	Chromatin_Immunoprecipitation_coupled_with_microarray	HTRIdb
ESR1	FOXP3	Chromatin_Immunoprecipitation_coupled_with_microarray	HTRIdb
GRB2	FOXP3	Chromatin_Immunoprecipitation_coupled_with_microarray	HTRIdb
IGF1R	FOXP3	Chromatin_Immunoprecipitation_coupled_with_microarray	HTRIdb
IL4R	FOXP3	Chromatin_Immunoprecipitation_coupled_with_microarray	HTRIdb
INSR	FOXP3	Chromatin_Immunoprecipitation_coupled_with_microarray	HTRIdb
IRS1	FOXP3	Chromatin_Immunoprecipitation_coupled_with_microarray	HTRIdb
JAK1	FOXP3	Chromatin_Immunoprecipitation_coupled_with_microarray	HTRIdb
JAK2	FOXP3	Chromatin_Immunoprecipitation_coupled_with_microarray	HTRIdb
MYC	FOXP3	Chromatin_Immunoprecipitation_coupled_with_microarray	HTRIdb
PIK3CA	FOXP3	Chromatin_Immunoprecipitation_coupled_with_microarray	HTRIdb
PIK3R1	FOXP3	Chromatin_Immunoprecipitation_coupled_with_microarray	HTRIdb
PLCG1	FOXP3	Chromatin_Immunoprecipitation_coupled_with_microarray	HTRIdb
YWHAB	FOXP3	Chromatin_Immunoprecipitation_coupled_with_microarray	HTRIdb
IRS2	FOXP3	Chromatin_Immunoprecipitation_coupled_with_microarray	HTRIdb
COPS2	FOXP3	Chromatin_Immunoprecipitation_coupled_with_microarray	HTRIdb
YWHAQ	FOXP3	Chromatin_Immunoprecipitation_coupled_with_microarray	HTRIdb
FBXW11	FOXP3	Chromatin_Immunoprecipitation_coupled_with_microarray	HTRIdb
RPTOR	FOXP3	Chromatin_Immunoprecipitation_coupled_with_microarray	HTRIdb
BCL2L1	PRDM14	Chromatin_Immunoprecipitation_coupled_with_deep_sequencing	HTRIdb
CRK	PRDM14	Chromatin_Immunoprecipitation_coupled_with_deep_sequencing	HTRIdb
SFN	PRDM14	Chromatin_Immunoprecipitation_coupled_with_deep_sequencing	HTRIdb
IGF1R	PRDM14	Chromatin_Immunoprecipitation_coupled_with_deep_sequencing	HTRIdb
IL4R	PRDM14	Chromatin_Immunoprecipitation_coupled_with_deep_sequencing	HTRIdb
IRS1	PRDM14	Chromatin_Immunoprecipitation_coupled_with_deep_sequencing	HTRIdb
NTRK1	PRDM14	Chromatin_Immunoprecipitation_coupled_with_deep_sequencing	HTRIdb
PIK3R1	PRDM14	Chromatin_Immunoprecipitation_coupled_with_deep_sequencing	HTRIdb
YWHAZ	PRDM14	Chromatin_Immunoprecipitation_coupled_with_deep_sequencing	HTRIdb
SOCS3	PRDM14	Chromatin_Immunoprecipitation_coupled_with_deep_sequencing	HTRIdb
YWHAQ	PRDM14	Chromatin_Immunoprecipitation_coupled_with_deep_sequencing	HTRIdb
NISCH	PRDM14	Chromatin_Immunoprecipitation_coupled_with_deep_sequencing	HTRIdb
FBXW11	PRDM14	Chromatin_Immunoprecipitation_coupled_with_deep_sequencing	HTRIdb
SOCS7	PRDM14	Chromatin_Immunoprecipitation_coupled_with_deep_sequencing	HTRIdb
RPTOR	PRDM14	Chromatin_Immunoprecipitation_coupled_with_deep_sequencing	HTRIdb

## Sheet: network_stat
AR	31			TG	Degree		TF	Degree
PLCG1	8			ATP2A1	1		ETS1	41			IRS2	SP1
BCL2	13			ATP2A2	6		GATA2	32			ATP2A2	SP1
EPOR	6			BCL2	13		AR	31			EGFR	SP1
PTPN11	2			BCL2L1	10		FOXP3	21			BCL2	SP1
ATP2A2	6			COPS2	4		ESR1	19
ATP2A1	1			CRK	4		GATA1	19
PRDM14	15			DVL2	1		MYC	17
SP1	4			EGFR	7		PRDM14	15
UBTF	2			ELAVL1	4		YBX1	15
NME2	1			EPOR	6		TFAP2C	10
CRK	4			ESR1	19		GATA3	8
COPS2	4			FBXW11	8		E2F4	6
MPL	2			GRB10	5		FOXA1	4
YWHAZ	8			GRB2	4		SP1	4
YWHAQ	7			IGF1R	7		E2F1	2
PPARG	1			IL4R	4		PGR	2
FOXA1	4			INSR	5		TP53	2
RELA	1			IRS1	5		TP63	2
GRB2	4			IRS2	5		ATF1	1
YWHAH	5			JAK1	4		CEBPB	1
YWHAG	3			JAK2	3		CREB1	1
YWHAE	3			JAK3	2		ETS2	1
YWHAB	2			MPL	2		GFI1	1
NISCH	2			MYC	17		GFI1B	1
WT1	1			NISCH	2		HIF1A	1
CREB1	1			NTRK1	4		JUN	1
ETS2	1			PIK3CA	4		MYCN	1
ETS1	41			PIK3CD	3		NFKB1	1
ATF1	1			PIK3R1	10		NME2	1
JAK3	2			PIK3R2	3		POU2F1	1
RARA	1			PIK3R3	3		PPARG	1
JAK2	3			PLCG1	8		RARA	1
JAK1	4			PTPN11	2		RELA	1
JUN	1			PTPN6	2		RUNX2	1
PIK3R3	3			PTPRF	6		STAT3	1
PIK3R2	3			RPTOR	9		TAL1	1
DVL2	1			SFN	5		TCF7L2	1
PIK3R1	10			SHC1	5		TFAP2A	1
GRB10	5			SIRT1	3		VDR	1
NTRK1	4			SOCS1	2		WT1	1
IGF1R	7			SOCS3	5		ZNF148	1
PGR	2			SOCS6	4
GFI1	1			SOCS7	5
INSR	5			TYK2	2
SOCS7	5			UBTF	2
BCL2L1	10			YWHAB	2
TAL1	1			YWHAE	3
SOCS6	4			YWHAG	3
SOCS3	5			YWHAH	5
SOCS1	2			YWHAQ	7
POU2F1	1			YWHAZ	8
IRS2	5
E2F4	6
IRS1	5
TFAP2C	10
STAT3	1
TFAP2A	1
E2F1	2
SFN	5
ESR1	19
IL4R	4
TP63	2
PTPN6	2
YBX1	15
RPTOR	9
CEBPB	1
RUNX2	1
SHC1	5
EGFR	7
MYC	17
SIRT1	3
NFKB1	1
TP53	2
PIK3CD	3
VDR	1
PIK3CA	4
HIF1A	1
GFI1B	1
FOXP3	21
GATA3	8
GATA2	32
GATA1	19
ZNF148	1
FBXW11	8
ELAVL1	4
PTPRF	6
MYCN	1
TCF7L2	1
TYK2	2
