# Supplementary material for: Data in support of FSH induction of IRS-2 in human granulosa cells: Mapping the transcription factor binding sites in human IRS-2 promoter
Source: Data Brief. 2015 Dec 13;6:162–7. doi: 10.1016/j.dib.2015.12.001 (PMC4706562; doi:10.1016/j.dib.2015.12.001)
Supplement: Supplementary file 1 — Supplementary material [file mmc1.zip › Supplementary data/Singh R_MatInspector_TFBS data.xls]

## Sheet: Common TFs Summary Table
Matrix Family	Match Total	Detailed Family Information	Detailed Matrix Information	Tissue
V$ZF02	88	C2H2 zinc finger transcription factors 2	Zinc finger with KRAB and SCAN domains 3	Blood Cells Immune System Leukocytes Lymphocytes Thymus Gland
V$ZF5F	72	ZF5 POZ domain zinc finger	Zinc finger / POZ domain transcription factor
V$KLFS	70	Krueppel like transcription factors	Kruppel-like factor 7 (ubiquitous, UKLF)	Blood Cells Bone Marrow Cells Digestive System Embryonic Structures Erythrocytes Hematopoietic System Liver
V$E2FF	69	E2F-myc activator/cell cycle regulator	E2F transcription factor 1	ubiquitous
V$PLAG	56	V$PLAG	Pleomorphic adenoma gene	Pleomorphic adenoma gene 1	Brain Central Nervous System Digestive System Embryonic Structures Endocrine System Nervous System
V$MZF1	50	Myeloid zinc finger 1 factors	Myeloid zinc finger protein MZF1	Blood Cells Bone Marrow Cells Hematopoietic System Immune System Leukocytes Myeloid Cells
O$TF2B	48	RNA polymerase II transcription factor II B	Transcription factor II B (TFIIB) recognition element
V$IKZF	44	Ikaros family zinc finger 5	IKAROS family zinc finger 5 (Pegasus)
V$SP1F	40	V$SP1F	Stimulating protein 1, ubiquitous zinc finger transcription factor	ubiquitous
V$EGRF	32	EGR/nerve growth factor induced protein C & related factors	EGR1, early growth response 1	Brain Central Nervous System Endocrine System Kidney Nervous System Testis Urogenital System
V$SPZ1	32	Testis-specific bHLH-Zip transcription factors	Spermatogenic Zip 1 transcription factor
V$EBOX	29	V$EBOX	E-box binding factors	Member of b-zip family, induced by ER damage/stress, binds to the ERSE in association with NF-Y	ubiquitous
V$AP2F	28	Activator protein 2	Transcription factor AP-2, alpha	ubiquitous
V$MAZF	27	V$MAZF	Myc associated zinc fingers	MYC-associated zinc finger protein related transcription factor	Blood Cells Immune System Leukocytes
V$IKRS	25	Ikaros zinc finger family	Ikaros 2, potential regulator of lymphocyte differentiation	Antibody-Producing Cells Blood Cells Bone Marrow Cells Hematopoietic System Immune System Leukocytes Lymphocytes Thymus Gland
V$HESF	24	Vertebrate homologues of enhancer of split complex	Drosophila hairy and enhancer of split homologue 1 (HES-1)	Cardiovascular System Central Nervous System Ear Embryonic Structures Germ Cells Heart Muscles Myocardium Nervous System Neurons Urogenital System
V$NDPK	16	V$NDPK	Nucleoside diphosphate kinase	NME/NM23 nucleoside diphosphate kinase1 and 2
V$AP1R	15	MAF and AP1 related factors	Transcription factor AP-1	Neural retinal basic leucine zipper factor (bZIP)	Antibody-Producing Cells Blood Cells Blood Platelets Bone Marrow Cells Digestive System Ear Endocrine System Eye Hematopoietic System Immune System Islets of Langerhans Liver Pancreas
V$PURA	14
V$HAND	14
V$MIZ1	13
V$XBBF	13
V$ETSF	11
V$ZF07	11
V$CDEF	10
V$HDBP	10
V$HOXF	10
V$ZF08	9
V$HOMF	8
V$CTCF	8
V$CLOX	8
V$HBOX	8
V$RBP2	7
V$ZF35	7
V$WHNF	7
V$SORY	7
V$NKXH	7
V$MOKF	7
V$MYOD	7
O$MTEN	6
V$SMAD	6
V$CART	6
V$LHXF	6
V$BPTF	5
O$XCPE	5
V$NOLF	5
V$FKHD	5
V$NFKB	5
V$ZFHX	5
V$GLIF	5
V$BRNF	5
V$SIX3	4
V$ZFXY	4
V$SAL2	4
V$HICF	4
V$AP1F	4
V$DLXF	4
V$ARID	4
V$NKX6	4
V$PAX6	4
V$NKX1	3
V$HIFF	3
V$AHRR	3
V$NF1F	3
V$STAT	3
V$BCDF	3
V$ABDB	3
V$RUSH	3
V$CAAT	3
V$PAX5	3
V$TCFF	2
V$CABL	2
V$HASF	2
V$MTF1	2
V$RU49	2
V$IRXF	2
V$ZICF	2
V$PIT1	2
V$INSM	2
V$GFI1	2
V$RBPF	2
V$SF1F	2
V$HAML	2
V$P53F	2
V$EVI1	2
V$GATA	2
V$MYBL	2
V$BRN5	2
V$NFAT	2
V$PERO	2
V$YY1F	2
V$GUCE	1
V$HNFP	1
V$PAX9	1
V$BTBF	1
V$CARE	1
V$MITF	1
V$ZF57	1
V$YBXF	1
V$SREB	1
V$AP4R	1
V$ZF11	1
V$MEF3	1
V$RREB	1
O$INRE	1
V$CP2F	1
V$CREB	1
V$BCL6	1
V$OCT1	1
V$PBXC	1
V$HEAT	1
V$BRAC	1
V$MYT1	1
V$GCMF	1
V$GREF	1
V$CEBP	1
V$PARF	1
V$HOXC	1

## Sheet: MatInspector matches
Seq. name	Matrix Family	Detailed Family Information	Detailed Matrix Information	Tissue	Opt.	Start position	End position	Anchor position	Strand	Core sim.	Matrix sim.	Mat. sim. - opt.	Evidence #	Evidence	Sequence
AF080254	O$INRE	Core promoter initiator elements	Drosophila initiator motifs		0.94	549	559	554	+	1	0.915	-0.025	0		gtTCAGtcact
AF080254	O$MTEN	Core promoter motif ten elements	Human motif ten element		0.88	418	438	428	+	1	0.888	0.008	0		cgAGCGccgcgccgattggcc
AF080254	O$MTEN	Core promoter motif ten elements	Human motif ten element		0.88	438	458	448	+	1	0.887	0.007	0		cgAGCGcgccgtccgtcgggg
AF080254	O$MTEN	Core promoter motif ten elements	Human motif ten element		0.88	478	498	488	+	1	1	0.12	0		gcAGCGgggcggggcggccgc
AF080254	O$MTEN	Core promoter motif ten elements	Drosophila motif ten element		0.77	674	694	684	+	1	0.852	0.082	0		aaccccgAGCGcccgggcgca
AF080254	O$MTEN	Core promoter motif ten elements	Human motif ten element		0.88	707	727	717	+	1	0.939	0.059	0		ggAGCGcgacgcggcggcagc
AF080254	O$MTEN	Core promoter motif ten elements	Drosophila motif ten element		0.77	919	939	929	+	1	0.854	0.084	0		gccgccgAGCGgtgctggccc
AF080254	O$TF2B	RNA polymerase II transcription factor II B	Transcription factor II B (TFIIB) recognition element		0.97	9	15	12	+	1	0.926	-0.044	0		cctCGCC
AF080254	O$TF2B	RNA polymerase II transcription factor II B	Transcription factor II B (TFIIB) recognition element		0.97	28	34	31	+	1	1	0.03	0		ccgCGCC
AF080254	O$TF2B	RNA polymerase II transcription factor II B	Transcription factor II B (TFIIB) recognition element		0.97	51	57	54	+	1	0.881	-0.089	0		gctCGCC
AF080254	O$TF2B	RNA polymerase II transcription factor II B	Transcription factor II B (TFIIB) recognition element		0.97	54	60	57	+	1	0.885	-0.085	0		cgcCGCC
AF080254	O$TF2B	RNA polymerase II transcription factor II B	Transcription factor II B (TFIIB) recognition element		0.97	86	92	89	+	1	0.926	-0.044	0		cccCGCC
AF080254	O$TF2B	RNA polymerase II transcription factor II B	Transcription factor II B (TFIIB) recognition element		0.97	89	95	92	+	1	0.885	-0.085	0		cgcCGCC
AF080254	O$TF2B	RNA polymerase II transcription factor II B	Transcription factor II B (TFIIB) recognition element		0.97	106	112	109	+	1	0.926	-0.044	0		cccCGCC
AF080254	O$TF2B	RNA polymerase II transcription factor II B	Transcription factor II B (TFIIB) recognition element		0.97	111	117	114	+	1	0.926	-0.044	0		cccCGCC
AF080254	O$TF2B	RNA polymerase II transcription factor II B	Transcription factor II B (TFIIB) recognition element		0.97	127	133	130	+	1	0.926	-0.044	0		cccCGCC
AF080254	O$TF2B	RNA polymerase II transcription factor II B	Transcription factor II B (TFIIB) recognition element		0.97	134	140	137	+	1	0.959	-0.011	0		cggCGCC
AF080254	O$TF2B	RNA polymerase II transcription factor II B	Transcription factor II B (TFIIB) recognition element		0.97	135	141	138	-	1	0.915	-0.055	0		gggCGCC
AF080254	O$TF2B	RNA polymerase II transcription factor II B	Transcription factor II B (TFIIB) recognition element		0.97	201	207	204	+	1	0.955	-0.015	0		gcgCGCC
AF080254	O$TF2B	RNA polymerase II transcription factor II B	Transcription factor II B (TFIIB) recognition element		0.97	211	217	214	+	1	0.881	-0.089	0		gccCGCC
AF080254	O$TF2B	RNA polymerase II transcription factor II B	Transcription factor II B (TFIIB) recognition element		0.97	216	222	219	+	1	0.926	-0.044	0		cccCGCC
AF080254	O$TF2B	RNA polymerase II transcription factor II B	Transcription factor II B (TFIIB) recognition element		0.97	229	235	232	+	1	1	0.03	0		ccgCGCC
AF080254	O$TF2B	RNA polymerase II transcription factor II B	Transcription factor II B (TFIIB) recognition element		0.97	314	320	317	+	1	0.926	-0.044	0		cccCGCC
AF080254	O$TF2B	RNA polymerase II transcription factor II B	Transcription factor II B (TFIIB) recognition element		0.97	388	394	391	-	1	0.926	-0.044	0		cccCGCC
AF080254	O$TF2B	RNA polymerase II transcription factor II B	Transcription factor II B (TFIIB) recognition element		0.97	393	399	396	-	1	0.926	-0.044	0		cccCGCC
AF080254	O$TF2B	RNA polymerase II transcription factor II B	Transcription factor II B (TFIIB) recognition element		0.97	399	405	402	-	1	0.955	-0.015	0		gcgCGCC
AF080254	O$TF2B	RNA polymerase II transcription factor II B	Transcription factor II B (TFIIB) recognition element		0.97	407	413	410	+	1	0.881	-0.089	0		gccCGCC
AF080254	O$TF2B	RNA polymerase II transcription factor II B	Transcription factor II B (TFIIB) recognition element		0.97	419	425	422	+	1	0.877	-0.093	0		gagCGCC
AF080254	O$TF2B	RNA polymerase II transcription factor II B	Transcription factor II B (TFIIB) recognition element		0.97	424	430	427	+	1	1	0.03	0		ccgCGCC
AF080254	O$TF2B	RNA polymerase II transcription factor II B	Transcription factor II B (TFIIB) recognition element		0.97	441	447	444	+	1	0.955	-0.015	0		gcgCGCC
AF080254	O$TF2B	RNA polymerase II transcription factor II B	Transcription factor II B (TFIIB) recognition element		0.97	459	465	462	-	1	1	0.03	0		ccgCGCC
AF080254	O$TF2B	RNA polymerase II transcription factor II B	Transcription factor II B (TFIIB) recognition element		0.97	463	469	466	+	1	0.959	-0.011	0		cggCGCC
AF080254	O$TF2B	RNA polymerase II transcription factor II B	Transcription factor II B (TFIIB) recognition element		0.97	464	470	467	-	1	0.878	-0.092	0		tggCGCC
AF080254	O$TF2B	RNA polymerase II transcription factor II B	Transcription factor II B (TFIIB) recognition element		0.97	485	491	488	-	1	0.926	-0.044	0		cccCGCC
AF080254	O$TF2B	RNA polymerase II transcription factor II B	Transcription factor II B (TFIIB) recognition element		0.97	590	596	593	-	1	0.926	-0.044	0		cccCGCC
AF080254	O$TF2B	RNA polymerase II transcription factor II B	Transcription factor II B (TFIIB) recognition element		0.97	661	667	664	-	1	0.885	-0.085	0		cgcCGCC
AF080254	O$TF2B	RNA polymerase II transcription factor II B	Transcription factor II B (TFIIB) recognition element		0.97	664	670	667	-	1	0.885	-0.085	0		cgcCGCC
AF080254	O$TF2B	RNA polymerase II transcription factor II B	Transcription factor II B (TFIIB) recognition element		0.97	667	673	670	-	1	1	0.03	0		ccgCGCC
AF080254	O$TF2B	RNA polymerase II transcription factor II B	Transcription factor II B (TFIIB) recognition element		0.97	680	686	683	+	1	0.877	-0.093	0		gagCGCC
AF080254	O$TF2B	RNA polymerase II transcription factor II B	Transcription factor II B (TFIIB) recognition element		0.97	689	695	692	-	1	0.877	-0.093	0		gtgCGCC
AF080254	O$TF2B	RNA polymerase II transcription factor II B	Transcription factor II B (TFIIB) recognition element		0.97	745	751	748	+	1	0.955	-0.015	0		gcgCGCC
AF080254	O$TF2B	RNA polymerase II transcription factor II B	Transcription factor II B (TFIIB) recognition element		0.97	809	815	812	+	1	0.959	-0.011	0		cggCGCC
AF080254	O$TF2B	RNA polymerase II transcription factor II B	Transcription factor II B (TFIIB) recognition element		0.97	810	816	813	-	1	0.959	-0.011	0		cggCGCC
AF080254	O$TF2B	RNA polymerase II transcription factor II B	Transcription factor II B (TFIIB) recognition element		0.97	812	818	815	+	1	0.885	-0.085	0		cgcCGCC
AF080254	O$TF2B	RNA polymerase II transcription factor II B	Transcription factor II B (TFIIB) recognition element		0.97	874	880	877	+	1	1	0.03	0		ccgCGCC
AF080254	O$TF2B	RNA polymerase II transcription factor II B	Transcription factor II B (TFIIB) recognition element		0.97	911	917	914	-	1	1	0.03	0		ccgCGCC
AF080254	O$TF2B	RNA polymerase II transcription factor II B	Transcription factor II B (TFIIB) recognition element		0.97	915	921	918	+	1	0.959	-0.011	0		cggCGCC
AF080254	O$TF2B	RNA polymerase II transcription factor II B	Transcription factor II B (TFIIB) recognition element		0.97	916	922	919	-	1	0.959	-0.011	0		cggCGCC
AF080254	O$TF2B	RNA polymerase II transcription factor II B	Transcription factor II B (TFIIB) recognition element		0.97	918	924	921	+	1	0.885	-0.085	0		cgcCGCC
AF080254	O$TF2B	RNA polymerase II transcription factor II B	Transcription factor II B (TFIIB) recognition element		0.97	993	999	996	-	1	0.881	-0.089	0		gccCGCC
AF080254	O$TF2B	RNA polymerase II transcription factor II B	Transcription factor II B (TFIIB) recognition element		0.97	1029	1035	1032	+	1	0.926	-0.044	0		cccCGCC
AF080254	O$TF2B	RNA polymerase II transcription factor II B	Transcription factor II B (TFIIB) recognition element		0.97	1035	1041	1038	+	1	1	0.03	0		ccgCGCC
AF080254	O$TF2B	RNA polymerase II transcription factor II B	Transcription factor II B (TFIIB) recognition element		0.97	1051	1057	1054	+	1	0.926	-0.044	0		cctCGCC
AF080254	O$TF2B	RNA polymerase II transcription factor II B	Transcription factor II B (TFIIB) recognition element		0.97	1068	1074	1071	+	1	0.915	-0.055	0		gggCGCC
AF080254	O$TF2B	RNA polymerase II transcription factor II B	Transcription factor II B (TFIIB) recognition element		0.97	1069	1075	1072	-	1	0.959	-0.011	0		cggCGCC
AF080254	O$XCPE	Activator-, mediator- and TBP-dependent core promoter element for RNA polymerase II transcription from TATA-less promoters	X gene core promoter element 1		0.8	124	134	129	-	1	0.877	0.077	0		ggGCGGggccg
AF080254	O$XCPE	Activator-, mediator- and TBP-dependent core promoter element for RNA polymerase II transcription from TATA-less promoters	X gene core promoter element 1		0.8	238	248	243	-	1	0.859	0.059	0		ggGCGGgaaaa
AF080254	O$XCPE	Activator-, mediator- and TBP-dependent core promoter element for RNA polymerase II transcription from TATA-less promoters	X gene core promoter element 1		0.8	392	402	397	+	1	0.855	0.055	0		ggGCGGgggcg
AF080254	O$XCPE	Activator-, mediator- and TBP-dependent core promoter element for RNA polymerase II transcription from TATA-less promoters	X gene core promoter element 1		0.8	668	678	673	+	1	0.896	0.096	0		gcGCGGaaccc
AF080254	O$XCPE	Activator-, mediator- and TBP-dependent core promoter element for RNA polymerase II transcription from TATA-less promoters	X gene core promoter element 1		0.8	1026	1036	1031	-	1	0.855	0.055	0		ggGCGGgggcg
AF080254	V$ABDB	Abdominal-B type homeodomain transcription factors	Homeodomain transcription factor HOXC13	Bone Marrow Cells Bone and Bones Central Nervous System Connective Tissue Embryonic Structures Hematopoietic System Integumentary System Kidney Nervous System Neurons Prostate Skeleton Spinal Cord Urogenital System	0.91	159	175	167	+	0.878	0.933	0.023	0		caagcccaaTTAAttga
AF080254	V$ABDB	Abdominal-B type homeodomain transcription factors	Homeodomain transcription factor HOXC13	Bone Marrow Cells Bone and Bones Central Nervous System Connective Tissue Embryonic Structures Hematopoietic System Integumentary System Kidney Nervous System Neurons Prostate Skeleton Spinal Cord Urogenital System	0.91	164	180	172	-	0.878	0.871	-0.039	0		cggactcaaTTAAttgg
AF080254	V$ABDB	Abdominal-B type homeodomain transcription factors	Homeobox C9 / Hox-3beta	Bone Marrow Cells Bone and Bones Central Nervous System Connective Tissue Embryonic Structures Hematopoietic System Integumentary System Kidney Nervous System Neurons Prostate Skeleton Spinal Cord Urogenital System	0.83	286	302	294	-	1	0.878	0.048	0		cggcctcaTTAAtcagc
AF080254	V$AHRR	AHR-arnt heterodimers and AHR-related factors	bHLH-PAS type transcription factors NXF/ARNT heterodimer	Digestive System Liver	0.9	32	56	44	-	1	0.866	-0.034	0		gcgagccgggcCGTGctctcggggc
AF080254	V$AHRR	AHR-arnt heterodimers and AHR-related factors	bHLH-PAS type transcription factors NXF/ARNT heterodimer	Digestive System Liver	0.9	196	220	208	+	1	0.869	-0.031	0		gccctgcgcgcCGTGgcccgccccg
AF080254	V$AHRR	AHR-arnt heterodimers and AHR-related factors	DRE (dioxin response elements), XRE (xenobiotic response elements) bound by AHR/ARNT heterodimers	Digestive System Liver	0.95	974	998	986	+	1	0.921	-0.029	0		cccgagggacGCGTgatcgggcggg
AF080254	V$AP1F	AP1, Activating protein 1	Activator protein 1	Antigen-Presenting Cells Brain Central Nervous System Endocrine System Immune System Nervous System Neurons Pineal Gland	0.94	285	297	291	-	0.881	0.914	-0.026	0		tcattAATCagcg
AF080254	V$AP1F	AP1, Activating protein 1	Activator protein 1	Antigen-Presenting Cells Brain Central Nervous System Endocrine System Immune System Nervous System Neurons Pineal Gland	0.94	285	297	291	+	0.886	0.923	-0.017	0		cgcTGATtaatga
AF080254	V$AP1F	AP1, Activating protein 1	Activator protein 1	Antigen-Presenting Cells Brain Central Nervous System Endocrine System Immune System Nervous System Neurons Pineal Gland	0.94	548	560	554	+	1	0.883	-0.057	0		agttcAGTCactc
AF080254	V$AP1F	AP1, Activating protein 1	Activator protein 1	Antigen-Presenting Cells Brain Central Nervous System Endocrine System Immune System Nervous System Neurons Pineal Gland	0.94	548	560	554	-	0.971	0.907	-0.033	0		gagTGACtgaact
AF080254	V$AP1R	MAF and AP1 related factors	Lens-specific Maf/MafA-sites	Antibody-Producing Cells Blood Cells Blood Platelets Bone Marrow Cells Digestive System Ear Endocrine System Eye Hematopoietic System Immune System Islets of Langerhans Liver Pancreas	0.92	58	78	68	-	0.905	0.889	-0.031	0		cctTGCAgtggaagcatgggc
AF080254	V$AP1R	MAF and AP1 related factors	Binding sites for homodimers of large Maf-proteins	Antibody-Producing Cells Blood Cells Blood Platelets Bone Marrow Cells Digestive System Ear Endocrine System Eye Hematopoietic System Immune System Islets of Langerhans Liver Pancreas	0.88	60	80	70	+	1	0.858	-0.022	0		ccaTGCTtccactgcaaggcc
AF080254	V$AP1R	MAF and AP1 related factors	Maf response elements, half sites	Antibody-Producing Cells Blood Cells Blood Platelets Bone Marrow Cells Digestive System Ear Endocrine System Eye Hematopoietic System Immune System Islets of Langerhans Liver Pancreas	0.97	278	298	288	+	1	0.876	-0.094	0		aacaagccGCTGattaatgag
AF080254	V$AP1R	MAF and AP1 related factors	Neural retinal basic leucine zipper factor (bZIP)	Antibody-Producing Cells Blood Cells Blood Platelets Bone Marrow Cells Digestive System Ear Endocrine System Eye Hematopoietic System Immune System Islets of Langerhans Liver Pancreas	0.97	615	635	625	-	1	0.884	-0.086	0		ctgctgcTGCTgccaacggcg
AF080254	V$AP1R	MAF and AP1 related factors	Lens-specific Maf/MafA-sites	Antibody-Producing Cells Blood Cells Blood Platelets Bone Marrow Cells Digestive System Ear Endocrine System Eye Hematopoietic System Immune System Islets of Langerhans Liver Pancreas	0.92	617	637	627	-	1	0.95	0.03	0		tgcTGCTgctgctgccaacgg
AF080254	V$AP1R	MAF and AP1 related factors	Lens-specific Maf/MafA-sites	Antibody-Producing Cells Blood Cells Blood Platelets Bone Marrow Cells Digestive System Ear Endocrine System Eye Hematopoietic System Immune System Islets of Langerhans Liver Pancreas	0.92	620	640	630	-	1	0.935	0.015	0		tgtTGCTgctgctgctgccaa
AF080254	V$AP1R	MAF and AP1 related factors	Neural retinal basic leucine zipper factor (bZIP)	Antibody-Producing Cells Blood Cells Blood Platelets Bone Marrow Cells Digestive System Ear Endocrine System Eye Hematopoietic System Immune System Islets of Langerhans Liver Pancreas	0.97	624	644	634	-	1	0.852	-0.118	0		ctggtgtTGCTgctgctgctg
AF080254	V$AP1R	MAF and AP1 related factors	Lens-specific Maf/MafA-sites	Antibody-Producing Cells Blood Cells Blood Platelets Bone Marrow Cells Digestive System Ear Endocrine System Eye Hematopoietic System Immune System Islets of Langerhans Liver Pancreas	0.92	629	649	639	-	1	0.904	-0.016	0		tgcTGCTggtgttgctgctgc
AF080254	V$AP1R	MAF and AP1 related factors	Neural retinal basic leucine zipper factor (bZIP)	Antibody-Producing Cells Blood Cells Blood Platelets Bone Marrow Cells Digestive System Ear Endocrine System Eye Hematopoietic System Immune System Islets of Langerhans Liver Pancreas	0.97	633	653	643	-	1	0.869	-0.101	0		ctgctgcTGCTggtgttgctg
AF080254	V$AP1R	MAF and AP1 related factors	Neural retinal basic leucine zipper factor (bZIP)	Antibody-Producing Cells Blood Cells Blood Platelets Bone Marrow Cells Digestive System Ear Endocrine System Eye Hematopoietic System Immune System Islets of Langerhans Liver Pancreas	0.97	636	656	646	-	1	0.874	-0.096	0		ctgctgcTGCTgctggtgttg
AF080254	V$AP1R	MAF and AP1 related factors	Lens-specific Maf/MafA-sites	Antibody-Producing Cells Blood Cells Blood Platelets Bone Marrow Cells Digestive System Ear Endocrine System Eye Hematopoietic System Immune System Islets of Langerhans Liver Pancreas	0.92	638	658	648	-	1	0.935	0.015	0		ggcTGCTgctgctgctggtgt
AF080254	V$AP1R	MAF and AP1 related factors	Neural retinal basic leucine zipper factor (bZIP)	Antibody-Producing Cells Blood Cells Blood Platelets Bone Marrow Cells Digestive System Ear Endocrine System Eye Hematopoietic System Immune System Islets of Langerhans Liver Pancreas	0.97	642	662	652	-	1	0.872	-0.098	0		ccggggcTGCTgctgctgctg
AF080254	V$AP1R	MAF and AP1 related factors	Lens-specific Maf/MafA-sites	Antibody-Producing Cells Blood Cells Blood Platelets Bone Marrow Cells Digestive System Ear Endocrine System Eye Hematopoietic System Immune System Islets of Langerhans Liver Pancreas	0.92	711	731	721	-	1	0.942	0.022	0		ggcTGCTgccgccgcgtcgcg
AF080254	V$AP1R	MAF and AP1 related factors	Neural retinal basic leucine zipper factor (bZIP)	Antibody-Producing Cells Blood Cells Blood Platelets Bone Marrow Cells Digestive System Ear Endocrine System Eye Hematopoietic System Immune System Islets of Langerhans Liver Pancreas	0.97	715	735	725	-	1	0.881	-0.089	0		ccggggcTGCTgccgccgcgt
AF080254	V$AP1R	MAF and AP1 related factors	Neural retinal basic leucine zipper factor (bZIP)	Antibody-Producing Cells Blood Cells Blood Platelets Bone Marrow Cells Digestive System Ear Endocrine System Eye Hematopoietic System Immune System Islets of Langerhans Liver Pancreas	0.97	924	944	934	+	1	0.855	-0.115	1	part of model match of AP1R_ETSF_EGRF_01	cgagcggTGCTggcccccgcg
AF080254	V$AP2F	Activator protein 2	Transcription factor AP-2, alpha	ubiquitous	0.93	143	157	150	-	0.893	0.887	-0.043	0		gcttccgcCGGGgag
AF080254	V$AP2F	Activator protein 2	Transcription factor AP-2, alpha	ubiquitous	0.94	194	208	201	+	1	0.888	-0.052	0		gggcCCTGcgcgccg
AF080254	V$AP2F	Activator protein 2	Transcription factor AP-2, alpha	ubiquitous	0.94	243	257	250	+	1	0.892	-0.048	0		ccgcCCTGggtggca
AF080254	V$AP2F	Activator protein 2	Transcription factor AP-2, alpha	ubiquitous	0.93	368	382	375	-	0.925	0.855	-0.075	0		ttctccccGGGCcgc
AF080254	V$AP2F	Activator protein 2	Transcription factor AP-2, gamma	ubiquitous	0.93	368	382	375	+	0.934	0.892	-0.038	0		gcgGCCCggggagaa
AF080254	V$AP2F	Activator protein 2	Transcription factor AP-2, gamma	ubiquitous	0.93	505	519	512	+	1	0.87	-0.06	1	part of model match of SP1F_AP2F_01	tgtgCCTGcgtaacg
AF080254	V$AP2F	Activator protein 2	Activator protein 2	ubiquitous	0.9	613	627	620	+	0.881	0.877	-0.023	0		gtcGCCGttggcagc
AF080254	V$AP2F	Activator protein 2	Transcription factor AP-2, alpha	ubiquitous	0.93	613	627	620	-	0.879	0.891	-0.039	0		gctgccaaCGGCgac
AF080254	V$AP2F	Activator protein 2	Transcription factor AP-2, alpha	ubiquitous	0.93	655	669	662	+	0.879	0.905	-0.025	0		agccccggCGGCggc
AF080254	V$AP2F	Activator protein 2	Transcription factor AP-2, alpha	ubiquitous	0.93	655	669	662	-	0.893	0.895	-0.035	0		gccgccgcCGGGgct
AF080254	V$AP2F	Activator protein 2	Activator protein 2 alpha	ubiquitous	0.92	746	760	753	+	1	0.951	0.031	0		cgcGCCTtaggctcg
AF080254	V$AP2F	Activator protein 2	Activator protein 2 alpha	ubiquitous	0.92	746	760	753	-	1	0.943	0.023	0		cgaGCCTaaggcgcg
AF080254	V$AP2F	Activator protein 2	Transcription factor AP-2, alpha	ubiquitous	0.93	759	773	766	+	0.879	0.892	-0.038	0		cggccccgCGGCtcg
AF080254	V$AP2F	Activator protein 2	Transcription factor AP-2, alpha	ubiquitous	0.93	759	773	766	-	0.938	0.889	-0.041	0		cgagccgcGGGGccg
AF080254	V$AP2F	Activator protein 2	Activator protein 2	ubiquitous	0.9	801	815	808	-	0.881	0.874	-0.026	0		ggcGCCGggggacgc
AF080254	V$AP2F	Activator protein 2	Activator protein 2 alpha	ubiquitous	0.92	821	835	828	+	0.906	0.901	-0.019	0		agaGCCCgaggaggc
AF080254	V$AP2F	Activator protein 2	Transcription factor AP-2, epsilon	ubiquitous	0.91	821	835	828	-	0.905	0.864	-0.046	0		gcctcctcGGGCtct
AF080254	V$AP2F	Activator protein 2	Transcription factor AP-2, alpha	ubiquitous	0.93	845	859	852	+	0.938	0.921	-0.009	0		agagcccgGGGGagg
AF080254	V$AP2F	Activator protein 2	Transcription factor AP-2, alpha	ubiquitous	0.93	845	859	852	-	0.925	0.913	-0.017	0		cctcccccGGGCtct
AF080254	V$AP2F	Activator protein 2	Transcription factor AP-2, alpha	ubiquitous	0.94	883	897	890	-	1	0.918	-0.022	0		ggctCCTGaggatgc
AF080254	V$AP2F	Activator protein 2	Transcription factor AP-2, alpha	ubiquitous	0.93	935	949	942	+	0.893	0.905	-0.025	0		ggcccccgCGGGctc
AF080254	V$AP2F	Activator protein 2	Transcription factor AP-2, alpha	ubiquitous	0.93	936	950	943	-	0.893	0.915	-0.015	0		ggagcccgCGGGggc
AF080254	V$AP2F	Activator protein 2	Transcription factor AP-2, gamma	ubiquitous	0.93	964	978	971	+	1	0.924	-0.006	0		accgCCTGggcccga
AF080254	V$AP2F	Activator protein 2	Transcription factor AP-2, alpha	ubiquitous	0.93	970	984	977	+	1	0.926	-0.004	0		tgggcccgAGGGacg
AF080254	V$AP2F	Activator protein 2	Transcription factor AP-2, alpha	ubiquitous	0.93	970	984	977	-	0.925	0.925	-0.005	0		cgtccctcGGGCcca
AF080254	V$AP2F	Activator protein 2	Activator protein 2 alpha	ubiquitous	0.92	1060	1074	1067	-	0.906	0.893	-0.027	0		ggcGCCCaggggttt
AF080254	V$AP2F	Activator protein 2	Transcription factor AP-2, alpha	ubiquitous	0.93	1060	1074	1067	+	0.925	0.896	-0.034	0		aaacccctGGGCgcc
AF080254	V$AP2F	Activator protein 2	Transcription factor AP-2, gamma	ubiquitous	0.93	1088	1102	1095	+	1	0.915	-0.015	0		gcggCCTGaagcgcc
AF080254	V$AP4R	AP4 and related proteins	Activator protein 4		0.85	643	659	651	+	1	0.872	0.022	0		agcagCAGCagcagccc
AF080254	V$ARID	AT rich interactive domain factor	Bright, B cell regulator of IgH transcription	Antibody-Producing Cells Blood Cells Cardiovascular System Embryonic Structures Heart Immune System Leukocytes Lymphocytes Muscles Myocardium	0.92	157	177	167	-	1	0.947	0.027	0		actcaATTAattgggcttgag
AF080254	V$ARID	AT rich interactive domain factor	Bright, B cell regulator of IgH transcription	Antibody-Producing Cells Blood Cells Cardiovascular System Embryonic Structures Heart Immune System Leukocytes Lymphocytes Muscles Myocardium	0.92	162	182	172	+	1	0.938	0.018	0		gcccaATTAattgagtccgag
AF080254	V$ARID	AT rich interactive domain factor	Bright, B cell regulator of IgH transcription	Antibody-Producing Cells Blood Cells Cardiovascular System Embryonic Structures Heart Immune System Leukocytes Lymphocytes Muscles Myocardium	0.92	280	300	290	-	1	0.861	-0.059	0		gcctcATTAatcagcggcttg
AF080254	V$ARID	AT rich interactive domain factor	Bright, B cell regulator of IgH transcription	Antibody-Producing Cells Blood Cells Cardiovascular System Embryonic Structures Heart Immune System Leukocytes Lymphocytes Muscles Myocardium	0.92	285	305	295	+	1	0.877	-0.043	0		cgctgATTAatgaggccgggg
AF080254	V$BCDF	Bicoid-like homeodomain transcription factors	Photoreceptor conserved element 1	Brain Cardiovascular System Central Nervous System Ear Embryonic Structures Endocrine System Eye Heart Nervous System Neurons Pineal Gland Pituitary Gland	0.89	159	175	167	-	1	0.937	0.047	0		tcaatTAATtgggcttg
AF080254	V$BCDF	Bicoid-like homeodomain transcription factors	Photoreceptor conserved element 1	Brain Cardiovascular System Central Nervous System Ear Embryonic Structures Endocrine System Eye Heart Nervous System Neurons Pineal Gland Pituitary Gland	0.89	164	180	172	+	1	0.941	0.051	0		ccaatTAATtgagtccg
AF080254	V$BCDF	Bicoid-like homeodomain transcription factors	Cone-rod homeobox-containing transcription factor / otx-like homeobox gene	Brain Cardiovascular System Central Nervous System Ear Embryonic Structures Endocrine System Eye Heart Nervous System Neurons Pineal Gland Pituitary Gland	0.94	282	298	290	-	1	0.959	0.019	0		ctcatTAATcagcggct
AF080254	V$BCL6	POZ domain zinc finger expressed in B-Cells	B-cell CLL/lymphoma 6, member B (BCL6B)	Antibody-Producing Cells Blood Cells Germ Cells Immune System Leukocytes Lymphocytes Urogenital System	0.88	699	715	707	+	1	0.864	-0.016	0		ggcTTCCcggagcgcga
AF080254	V$BPTF	Bromodomain and PHD domain transcription factors	Fetal Alz-50 clone 1 (FAC1)	Brain Central Nervous System Nervous System	0.96	273	283	278	+	1	0.959	-0.001	0		tccacAACAag
AF080254	V$BPTF	Bromodomain and PHD domain transcription factors	Fetal Alz-50 clone 1 (FAC1)	Brain Central Nervous System Nervous System	0.96	528	538	533	-	1	0.962	0.002	0		aaaacAACAtg
AF080254	V$BPTF	Bromodomain and PHD domain transcription factors	Fetal Alz-50 clone 1 (FAC1)	Brain Central Nervous System Nervous System	0.96	531	541	536	-	1	0.936	-0.024	0		agcaaAACAac
AF080254	V$BPTF	Bromodomain and PHD domain transcription factors	Fetal Alz-50 clone 1 (FAC1)	Brain Central Nervous System Nervous System	0.96	571	581	576	-	1	0.871	-0.089	0		gggtaAACAca
AF080254	V$BPTF	Bromodomain and PHD domain transcription factors	Fetal Alz-50 clone 1 (FAC1)	Brain Central Nervous System Nervous System	0.96	632	642	637	+	1	0.903	-0.057	0		gcagcAACAcc
AF080254	V$BRAC	Brachyury gene, mesoderm developmental factor	T-Box factor 5 site (TBX5), mutations related to Holt-Oram syndrome	Blood Cells Brain Breast Cardiovascular System Central Nervous System Ear Embryonic Structures Endocrine System Heart Immune System Leukocytes Lymphocytes Muscles Myocardium Nervous System Parathyroid Glands Pituitary Gland	0.99	630	652	641	-	1	0.865	-0.125	0		tgctgctgctGGTGttgctgctg
AF080254	V$BRN5	Brn-5 POU domain factors	POU class 6 homeobox 1 (POU6F1)	Brain Central Nervous System Nervous System	0.83	279	301	290	+	1	0.882	0.052	0		acaagccgctgATTAatgaggcc
AF080254	V$BRN5	Brn-5 POU domain factors	POU class 6 homeobox 1 (POU6F1)	Brain Central Nervous System Nervous System	0.83	284	306	295	-	1	0.948	0.118	0		gccccggcctcATTAatcagcgg
AF080254	V$BRNF	Brn POU domain factors	POU class 3 homeobox 4 (POU3F4)	Brain Central Nervous System Digestive System Ear Embryonic Structures Endocrine System Eye Islets of Langerhans Nervous System Neuroglia Neurons Pancreas	0.8	159	177	168	-	1	0.884	0.084	0		actcaaTTAAttgggcttg
AF080254	V$BRNF	Brn POU domain factors	POU class 3 homeobox 4 (POU3F4)	Brain Central Nervous System Digestive System Ear Embryonic Structures Endocrine System Eye Islets of Langerhans Nervous System Neuroglia Neurons Pancreas	0.8	162	180	171	+	1	0.888	0.088	0		gcccaaTTAAttgagtccg
AF080254	V$BRNF	Brn POU domain factors	POU domain transcription factor brain 4	Brain Central Nervous System Digestive System Ear Embryonic Structures Endocrine System Eye Islets of Langerhans Nervous System Neuroglia Neurons Pancreas	0.89	163	181	172	-	1	0.904	0.014	0		tcggactcaatTAATtggg
AF080254	V$BRNF	Brn POU domain factors	POU class 4 homeobox 3 (POU4F3), BRN3C	Brain Central Nervous System Digestive System Ear Embryonic Structures Endocrine System Eye Islets of Langerhans Nervous System Neuroglia Neurons Pancreas	0.83	282	300	291	-	1	0.928	0.098	0		gcctcatTAATcagcggct
AF080254	V$BRNF	Brn POU domain factors	POU class 4 homeobox 3 (POU4F3), BRN3C	Brain Central Nervous System Digestive System Ear Embryonic Structures Endocrine System Eye Islets of Langerhans Nervous System Neuroglia Neurons Pancreas	0.83	285	303	294	+	1	0.968	0.138	0		cgctgatTAATgaggccgg
AF080254	V$BTBF	BTB/POZ (broad complex, TramTrack, Bric-a-brac/pox viruses and zinc fingers) transcription factor	Transcription factor Kaiso, ZBTB33		0.92	620	630	625	-	1	0.911	-0.009	0		gctgCTGCcaa
AF080254	V$CAAT	CCAAT binding factors	Nuclear factor Y (Y-box binding factor)	ubiquitous	0.92	160	174	167	+	1	0.915	-0.005	0		aagcCCAAttaattg
AF080254	V$CAAT	CCAAT binding factors	Nuclear factor Y (Y-box binding factor)	ubiquitous	0.9	426	440	433	-	1	0.975	0.075	1	part of model match of SP1F_CAAT_03,SP1F_CAAT_05	tcggCCAAtcggcgc
AF080254	V$CAAT	CCAAT binding factors	Nuclear factor Y (Y-box binding factor)	ubiquitous	0.92	464	478	471	+	1	0.931	0.011	1	part of model match of SP1F_CAAT_03	ggcgCCAAtgcgagg
AF080254	V$CABL	C-abl DNA binding sites	Multifunctional c-Abl src type tyrosine kinase	Blood Cells Bone Marrow Cells Erythrocytes Hematopoietic System Immune System	0.97	276	286	281	+	1	0.876	-0.094	0		acAACAagccg
AF080254	V$CABL	C-abl DNA binding sites	Multifunctional c-Abl src type tyrosine kinase	Blood Cells Bone Marrow Cells Erythrocytes Hematopoietic System Immune System	0.97	528	538	533	-	1	0.968	-0.002	0		aaAACAacatg
AF080254	V$CARE	Calcium-response elements	Calcium-reponse factor		0.91	291	301	296	+	1	0.875	-0.035	0		ttaatGAGGcc
AF080254	V$CART	Cart-1 (cartilage homeoprotein 1)	Binding site for S8 type homeodomains	Adrenal Glands Bone and Bones Brain Cardiovascular System Central Nervous System Connective Tissue Digestive System Embryonic Structures Endocrine System Eye Heart Immune System Islets of Langerhans Muscles Myeloid Cells Nervous System Neurons Pancreas Phagocytes Pituitary Gland Skeleton Spinal Cord	0.97	155	175	165	-	1	1	0.03	0		tcaatTAATtgggcttgagct
AF080254	V$CART	Cart-1 (cartilage homeoprotein 1)	Short stature homeobox 2	Adrenal Glands Bone and Bones Brain Cardiovascular System Central Nervous System Connective Tissue Digestive System Embryonic Structures Endocrine System Eye Heart Immune System Islets of Langerhans Muscles Myeloid Cells Nervous System Neurons Pancreas Phagocytes Pituitary Gland Skeleton Spinal Cord	0.85	159	179	169	-	1	0.881	0.031	0		ggactcAATTaattgggcttg
AF080254	V$CART	Cart-1 (cartilage homeoprotein 1)	Intestine-specific homeobox	Adrenal Glands Bone and Bones Brain Cardiovascular System Central Nervous System Connective Tissue Digestive System Embryonic Structures Endocrine System Eye Heart Immune System Islets of Langerhans Muscles Myeloid Cells Nervous System Neurons Pancreas Phagocytes Pituitary Gland Skeleton Spinal Cord	0.85	160	180	170	+	1	0.885	0.035	0		aagcccAATTaattgagtccg
AF080254	V$CART	Cart-1 (cartilage homeoprotein 1)	Binding site for S8 type homeodomains	Adrenal Glands Bone and Bones Brain Cardiovascular System Central Nervous System Connective Tissue Digestive System Embryonic Structures Endocrine System Eye Heart Immune System Islets of Langerhans Muscles Myeloid Cells Nervous System Neurons Pancreas Phagocytes Pituitary Gland Skeleton Spinal Cord	0.97	164	184	174	+	1	1	0.03	0		ccaatTAATtgagtccgaggc
AF080254	V$CART	Cart-1 (cartilage homeoprotein 1)	Binding site for S8 type homeodomains	Adrenal Glands Bone and Bones Brain Cardiovascular System Central Nervous System Connective Tissue Digestive System Embryonic Structures Endocrine System Eye Heart Immune System Islets of Langerhans Muscles Myeloid Cells Nervous System Neurons Pancreas Phagocytes Pituitary Gland Skeleton Spinal Cord	0.97	278	298	288	-	1	0.878	-0.092	0		ctcatTAATcagcggcttgtt
AF080254	V$CART	Cart-1 (cartilage homeoprotein 1)	Binding site for S8 type homeodomains	Adrenal Glands Bone and Bones Brain Cardiovascular System Central Nervous System Connective Tissue Digestive System Embryonic Structures Endocrine System Eye Heart Immune System Islets of Langerhans Muscles Myeloid Cells Nervous System Neurons Pancreas Phagocytes Pituitary Gland Skeleton Spinal Cord	0.97	287	307	297	+	1	0.875	-0.095	0		ctgatTAATgaggccggggcc
AF080254	V$CDEF	Cell cycle regulators: Cell cycle dependent element	Cell cycle-dependent element, CDF-1 binding site (CDE/CHR tandem elements regulate cell cycle dependent repression)		0.87	24	36	30	-	1	0.901	0.031	0		ggggCGCGgggtc
AF080254	V$CDEF	Cell cycle regulators: Cell cycle dependent element	Cell cycle-dependent element, CDF-1 binding site (CDE/CHR tandem elements regulate cell cycle dependent repression)		0.87	437	449	443	-	1	0.852	-0.018	0		acggCGCGctcgg
AF080254	V$CDEF	Cell cycle regulators: Cell cycle dependent element	Cell cycle-dependent element, CDF-1 binding site (CDE/CHR tandem elements regulate cell cycle dependent repression)		0.87	492	504	498	+	1	0.855	-0.015	0		cggcCGCGctgtg
AF080254	V$CDEF	Cell cycle regulators: Cell cycle dependent element	Cell cycle-dependent element, CDF-1 binding site (CDE/CHR tandem elements regulate cell cycle dependent repression)		0.87	594	606	600	-	1	0.897	0.027	0		tcgtCGCGgtccc
AF080254	V$CDEF	Cell cycle regulators: Cell cycle dependent element	Cell cycle-dependent element, CDF-1 binding site (CDE/CHR tandem elements regulate cell cycle dependent repression)		0.87	665	677	671	+	1	0.866	-0.004	0		gcggCGCGgaacc
AF080254	V$CDEF	Cell cycle regulators: Cell cycle dependent element	Cell cycle-dependent element, CDF-1 binding site (CDE/CHR tandem elements regulate cell cycle dependent repression)		0.87	706	718	712	-	1	0.874	0.004	0		gcgtCGCGctccg
AF080254	V$CDEF	Cell cycle regulators: Cell cycle dependent element	Cell cycle-dependent element, CDF-1 binding site (CDE/CHR tandem elements regulate cell cycle dependent repression)		0.87	899	911	905	-	1	0.882	0.012	0		cctcCGCGctctg
AF080254	V$CDEF	Cell cycle regulators: Cell cycle dependent element	Cell cycle-dependent element, CDF-1 binding site (CDE/CHR tandem elements regulate cell cycle dependent repression)		0.87	908	920	914	-	1	0.851	-0.019	0		gcgcCGCGccctc
AF080254	V$CDEF	Cell cycle regulators: Cell cycle dependent element	Cell cycle-dependent element, CDF-1 binding site (CDE/CHR tandem elements regulate cell cycle dependent repression)		0.87	937	949	943	+	1	0.857	-0.013	0		ccccCGCGggctc
AF080254	V$CDEF	Cell cycle regulators: Cell cycle dependent element	Cell cycle-dependent element, CDF-1 binding site (CDE/CHR tandem elements regulate cell cycle dependent repression)		0.87	1083	1095	1089	+	1	0.901	0.031	0		gccgCGCGgcctg
AF080254	V$CEBP	Ccaat/Enhancer Binding Protein	CCAAT/enhancer binding protein beta	Adipose Tissue Bone Marrow Cells Connective Tissue Digestive System Hematopoietic System Immune System Liver Myeloid Cells Phagocytes	0.94	573	587	580	-	0.94	0.882	-0.058	0		acagtgggGTAAaca
AF080254	V$CLOX	CLOX and CLOX homology (CDP) factors	Transcriptional repressor CDP		0.94	89	107	98	+	0.902	0.891	-0.049	0		cgccgcCGATcccgatccc
AF080254	V$CLOX	CLOX and CLOX homology (CDP) factors	Transcriptional repressor CDP		0.94	95	113	104	+	0.902	0.873	-0.067	0		cgatccCGATcccccgccc
AF080254	V$CLOX	CLOX and CLOX homology (CDP) factors	Transcriptional repressor CDP		0.94	159	177	168	+	1	0.919	-0.021	0		caagccCAATtaattgagt
AF080254	V$CLOX	CLOX and CLOX homology (CDP) factors	Transcriptional repressor CDP		0.94	162	180	171	-	1	0.9	-0.04	0		cggactCAATtaattgggc
AF080254	V$CLOX	CLOX and CLOX homology (CDP) factors	Transcriptional repressor CDP		0.94	423	441	432	-	1	0.955	0.015	0		ctcggcCAATcggcgcggc
AF080254	V$CLOX	CLOX and CLOX homology (CDP) factors	Transcriptional repressor CDP		0.94	424	442	433	+	0.902	0.903	-0.037	0		ccgcgcCGATtggccgagc
AF080254	V$CLOX	CLOX and CLOX homology (CDP) factors	Transcriptional repressor CDP		0.94	463	481	472	+	1	0.938	-0.002	0		cggcgcCAATgcgaggcag
AF080254	V$CLOX	CLOX and CLOX homology (CDP) factors	Transcriptional repressor CDP		0.94	980	998	989	-	0.902	0.903	-0.037	0		cccgccCGATcacgcgtcc
AF080254	V$CP2F	CP2-erythrocyte Factor related to drosophila Elf1	CP2	Blood Cells	0.9	104	122	113	-	1	0.882	-0.018	0		ggCTGGgcggggcggggga
AF080254	V$CREB	cAMP-responsive element binding proteins	c-Jun/ATF2 heterodimers	Brain Central Nervous System Endocrine System Germ Cells Nervous System Pineal Gland Urogenital System	0.99	543	563	553	-	1	0.888	-0.102	0		accgagTGACtgaactaagaa
AF080254	V$CTCF	CTCF and BORIS gene family, transcriptional regulators with 11 highly conserved zinc finger domains	CCCTC-binding factor	Blood Cells Embryonic Structures Endocrine System Erythrocytes Germ Cells Testis Urogenital System	0.8	102	128	115	-	1	0.857	0.057	0		ggccgcggctgggcGGGGcgggggatc
AF080254	V$CTCF	CTCF and BORIS gene family, transcriptional regulators with 11 highly conserved zinc finger domains	CCCTC-binding factor	Blood Cells Embryonic Structures Endocrine System Erythrocytes Germ Cells Testis Urogenital System	0.8	118	144	131	-	1	0.872	0.072	0		agggggcgccgggcGGGGccgcggctg
AF080254	V$CTCF	CTCF and BORIS gene family, transcriptional regulators with 11 highly conserved zinc finger domains	CCCTC-binding factor	Blood Cells Embryonic Structures Endocrine System Erythrocytes Germ Cells Testis Urogenital System	0.8	300	326	313	-	1	0.877	0.077	0		cggccgggcggggtGGGGcggccccgg
AF080254	V$CTCF	CTCF and BORIS gene family, transcriptional regulators with 11 highly conserved zinc finger domains	CCCTC-binding factor	Blood Cells Embryonic Structures Endocrine System Erythrocytes Germ Cells Testis Urogenital System	0.8	305	331	318	-	1	0.901	0.101	0		cggcccggccgggcGGGGtggggcggc
AF080254	V$CTCF	CTCF and BORIS gene family, transcriptional regulators with 11 highly conserved zinc finger domains	CCCTC-binding factor	Blood Cells Embryonic Structures Endocrine System Erythrocytes Germ Cells Testis Urogenital System	0.8	333	359	346	+	1	0.858	0.058	0		ggcctccgcgggagGGGGaggggacgg
AF080254	V$CTCF	CTCF and BORIS gene family, transcriptional regulators with 11 highly conserved zinc finger domains	CCCTC-binding factor	Blood Cells Embryonic Structures Endocrine System Erythrocytes Germ Cells Testis Urogenital System	0.8	403	429	416	-	1	0.852	0.052	0		gcgcggcgctcgcgGGGGcgggccgcg
AF080254	V$CTCF	CTCF and BORIS gene family, transcriptional regulators with 11 highly conserved zinc finger domains	CCCTC-binding factor	Blood Cells Embryonic Structures Endocrine System Erythrocytes Germ Cells Testis Urogenital System	0.8	759	785	772	+	1	0.857	0.057	0		cggccccgcggctcGGGGaccccgact
AF080254	V$CTCF	CTCF and BORIS gene family, transcriptional regulators with 11 highly conserved zinc finger domains	CCCTC-binding factor	Blood Cells Embryonic Structures Endocrine System Erythrocytes Germ Cells Testis Urogenital System	0.8	796	822	809	-	1	0.86	0.06	0		ctcgggcggcgccgGGGGacgcgctcg
AF080254	V$DLXF	Distal-less homeodomain transcription factors	Distal-less homeobox 2	Bone and Bones Brain Cartilage Central Nervous System Connective Tissue Digestive System Ear Embryonic Structures Endocrine System Integumentary System Islets of Langerhans Nervous System Neurons Nose Pancreas Respiratory System Skeleton	0.92	156	174	165	+	1	0.912	-0.008	0		gctcaagcccAATTaattg
AF080254	V$DLXF	Distal-less homeodomain transcription factors	DLX-1, -2, and -5 binding sites	Bone and Bones Brain Cartilage Central Nervous System Connective Tissue Digestive System Ear Embryonic Structures Endocrine System Integumentary System Islets of Langerhans Nervous System Neurons Nose Pancreas Respiratory System Skeleton	0.91	160	178	169	+	1	0.928	0.018	0		aagcccaattAATTgagtc
AF080254	V$DLXF	Distal-less homeodomain transcription factors	Distal-less 3 homeodomain transcription factor	Bone and Bones Brain Cartilage Central Nervous System Connective Tissue Digestive System Ear Embryonic Structures Endocrine System Integumentary System Islets of Langerhans Nervous System Neurons Nose Pancreas Respiratory System Skeleton	0.91	161	179	170	-	1	0.92	0.01	0		ggactcaatTAATtgggct
AF080254	V$DLXF	Distal-less homeodomain transcription factors	Distal-less homeobox 2	Bone and Bones Brain Cartilage Central Nervous System Connective Tissue Digestive System Ear Embryonic Structures Endocrine System Integumentary System Islets of Langerhans Nervous System Neurons Nose Pancreas Respiratory System Skeleton	0.92	165	183	174	-	1	0.904	-0.016	0		cctcggactcAATTaattg
AF080254	V$E2FF	E2F-myc activator/cell cycle regulator	E2F, involved in cell cycle regulation, interacts with Rb p107 protein	ubiquitous	0.84	6	22	14	+	1	0.887	0.047	0		cgccctcgcCAAAatgg
AF080254	V$E2FF	E2F-myc activator/cell cycle regulator	E2F transcription factor 4, p107/p130-binding protein	ubiquitous	0.96	20	36	28	-	1	0.912	-0.048	0		ggggcGCGGggtcccca
AF080254	V$E2FF	E2F-myc activator/cell cycle regulator	E2F transcription factor 4, p107/p130-binding protein	ubiquitous	0.96	48	64	56	-	1	0.877	-0.083	0		catggGCGGcgagccgg
AF080254	V$E2FF	E2F-myc activator/cell cycle regulator	E2F transcription factor 4, p107/p130-binding protein	ubiquitous	0.96	80	96	88	-	1	0.979	0.019	1	part of model match of SMAD_E2FF_01	cggcgGCGGgggctgcg
AF080254	V$E2FF	E2F-myc activator/cell cycle regulator	E2F transcription factor 4, p107/p130-binding protein	ubiquitous	0.96	83	99	91	-	1	0.866	-0.094	0		gatcgGCGGcgggggct
AF080254	V$E2FF	E2F-myc activator/cell cycle regulator	E2F transcription factor 4, p107/p130-binding protein	ubiquitous	0.96	100	116	108	-	1	0.983	0.023	1	part of model match of E2FF_SP1F_01	gcgggGCGGgggatcgg
AF080254	V$E2FF	E2F-myc activator/cell cycle regulator	E2F transcription factor 1	ubiquitous	0.97	105	121	113	-	1	0.98	0.01	1	part of model match of SMAD_E2FF_01,SP1F_SP1F_E2FF_01	gctgGGCGgggcggggg
AF080254	V$E2FF	E2F-myc activator/cell cycle regulator	E2F transcription factor 1	ubiquitous	0.97	121	137	129	-	1	0.979	0.009	1	part of model match of E2FF_SP1F_01,SMAD_E2FF_01	gccgGGCGgggccgcgg
AF080254	V$E2FF	E2F-myc activator/cell cycle regulator	E2F transcription factor 3 (secondary DNA binding preference)	ubiquitous	0.86	131	147	139	+	1	0.871	0.011	0		gcccgGCGCcccctccc
AF080254	V$E2FF	E2F-myc activator/cell cycle regulator	E2F transcription factor 4, p107/p130-binding protein	ubiquitous	0.96	145	161	153	+	1	0.874	-0.086	1	part of model match of SP1F_E2FF_01	ccccgGCGGaagctcaa
AF080254	V$E2FF	E2F-myc activator/cell cycle regulator	E2F transcription factor 1	ubiquitous	0.97	178	194	186	+	1	0.992	0.022	1	part of model match of SMAD_E2FF_01	ccgaGGCGggagggaag
AF080254	V$E2FF	E2F-myc activator/cell cycle regulator	E2F transcription factor 3	ubiquitous	0.85	195	211	203	-	1	0.966	0.116	1	part of model match of SP1F_SP1F_E2FF_01	ccacgGCGCgcagggcc
AF080254	V$E2FF	E2F-myc activator/cell cycle regulator	E2F transcription factor 2	ubiquitous	0.85	196	212	204	+	1	0.88	0.03	0		gccctGCGCgccgtggc
AF080254	V$E2FF	E2F-myc activator/cell cycle regulator	E2F transcription factor 4, p107/p130-binding protein	ubiquitous	0.96	205	221	213	-	1	0.973	0.013	0		gcgggGCGGgccacggc
AF080254	V$E2FF	E2F-myc activator/cell cycle regulator	E2F transcription factor 4, p107/p130-binding protein	ubiquitous	0.96	210	226	218	-	1	0.988	0.028	1	part of model match of E2FF_E2FF_03	gagggGCGGggcgggcc
AF080254	V$E2FF	E2F-myc activator/cell cycle regulator	E2F, involved in cell cycle regulation, interacts with Rb p107 protein	ubiquitous	0.85	223	239	231	-	1	0.953	0.103	1	part of model match of E2FF_E2FF_03	aagggGCGCggaagagg
AF080254	V$E2FF	E2F-myc activator/cell cycle regulator	E2F transcription factor 1	ubiquitous	0.97	235	251	243	-	1	0.984	0.014	0		ccagGGCGggaaaaggg
AF080254	V$E2FF	E2F-myc activator/cell cycle regulator	E2F transcription factor 4, p107/p130-binding protein	ubiquitous	0.96	256	272	264	-	1	0.862	-0.098	0		tgccgGCGGaggagatg
AF080254	V$E2FF	E2F-myc activator/cell cycle regulator	E2F transcription factor 4, p107/p130-binding protein	ubiquitous	0.96	298	314	306	-	1	0.902	-0.058	0		gtgggGCGGccccggcc
AF080254	V$E2FF	E2F-myc activator/cell cycle regulator	E2F transcription factor 1	ubiquitous	0.97	308	324	316	-	1	0.977	0.007	0		gccgGGCGgggtggggc
AF080254	V$E2FF	E2F-myc activator/cell cycle regulator	E2F transcription factor 6	ubiquitous	0.88	335	351	343	+	1	0.939	0.059	0		cctccGCGGgaggggga
AF080254	V$E2FF	E2F-myc activator/cell cycle regulator	E2F transcription factor 1	ubiquitous	0.97	354	370	362	+	1	0.978	0.008	1	part of model match of SMAD_E2FF_01	ggacGGCGggaaacgcg
AF080254	V$E2FF	E2F-myc activator/cell cycle regulator	E2F transcription factor 4, p107/p130-binding protein	ubiquitous	0.96	384	400	392	+	1	0.988	0.028	0		gggggGCGGggcggggg
AF080254	V$E2FF	E2F-myc activator/cell cycle regulator	E2F transcription factor 4, p107/p130-binding protein	ubiquitous	0.96	389	405	397	+	1	0.986	0.026	0		gcgggGCGGgggcgcgc
AF080254	V$E2FF	E2F-myc activator/cell cycle regulator	E2F transcription factor 2	ubiquitous	0.85	394	410	402	-	1	0.888	0.038	0		gggccGCGCgcccccgc
AF080254	V$E2FF	E2F-myc activator/cell cycle regulator	E2F transcription factor 2	ubiquitous	0.85	395	411	403	+	1	0.926	0.076	0		cggggGCGCgcggcccg
AF080254	V$E2FF	E2F-myc activator/cell cycle regulator	E2F transcription factor 4, p107/p130-binding protein	ubiquitous	0.96	401	417	409	-	1	0.976	0.016	0		cggggGCGGgccgcgcg
AF080254	V$E2FF	E2F-myc activator/cell cycle regulator	E2F transcription factor 4, p107/p130-binding protein	ubiquitous	0.96	407	423	415	-	1	0.871	-0.089	0		cgctcGCGGgggcgggc
AF080254	V$E2FF	E2F-myc activator/cell cycle regulator	E2F transcription factor 3	ubiquitous	0.85	435	451	443	-	1	0.973	0.123	0		ggacgGCGCgctcggcc
AF080254	V$E2FF	E2F-myc activator/cell cycle regulator	E2F transcription factor 2	ubiquitous	0.85	436	452	444	+	1	0.898	0.048	0		gccgaGCGCgccgtccg
AF080254	V$E2FF	E2F-myc activator/cell cycle regulator	E2F transcription factor 3 (secondary DNA binding preference)	ubiquitous	0.86	457	473	465	-	1	0.906	0.046	1	part of model match of SP1F_E2FF_01	cattgGCGCcgcgcccc
AF080254	V$E2FF	E2F-myc activator/cell cycle regulator	E2F transcription factor 3 (secondary DNA binding preference)	ubiquitous	0.86	460	476	468	+	1	0.969	0.109	1	part of model match of E2FF_SP1F_01	gcgcgGCGCcaatgcga
AF080254	V$E2FF	E2F-myc activator/cell cycle regulator	E2F transcription factor 4, p107/p130-binding protein	ubiquitous	0.96	476	492	484	+	1	0.901	-0.059	0		aggcaGCGGggcggggc
AF080254	V$E2FF	E2F-myc activator/cell cycle regulator	E2F transcription factor 4, p107/p130-binding protein	ubiquitous	0.96	481	497	489	+	1	0.988	0.028	0		gcgggGCGGggcggccg
AF080254	V$E2FF	E2F-myc activator/cell cycle regulator	E2F transcription factor 4, p107/p130-binding protein	ubiquitous	0.96	486	502	494	+	1	0.899	-0.061	0		gcgggGCGGccgcgctg
AF080254	V$E2FF	E2F-myc activator/cell cycle regulator	E2F transcription factor 4, p107/p130-binding protein	ubiquitous	0.96	586	602	594	+	1	0.985	0.025	1	part of model match of SMAD_E2FF_01	gtgcgGCGGggaccgcg
AF080254	V$E2FF	E2F-myc activator/cell cycle regulator	E2F transcription factor 4, p107/p130-binding protein	ubiquitous	0.96	657	673	665	+	1	0.869	-0.091	0		ccccgGCGGcggcgcgg
AF080254	V$E2FF	E2F-myc activator/cell cycle regulator	E2F transcription factor 4, p107/p130-binding protein	ubiquitous	0.96	660	676	668	+	1	0.908	-0.052	0		cggcgGCGGcgcggaac
AF080254	V$E2FF	E2F-myc activator/cell cycle regulator	E2F, involved in cell cycle regulation, interacts with Rb p107 protein	ubiquitous	0.85	663	679	671	+	1	0.952	0.102	0		cggcgGCGCggaacccc
AF080254	V$E2FF	E2F-myc activator/cell cycle regulator	E2F transcription factor 4, p107/p130-binding protein	ubiquitous	0.96	665	681	673	+	1	0.852	-0.108	0		gcggcGCGGaaccccga
AF080254	V$E2FF	E2F-myc activator/cell cycle regulator	E2F transcription factor 4, p107/p130-binding protein	ubiquitous	0.96	715	731	723	+	1	0.915	-0.045	0		acgcgGCGGcagcagcc
AF080254	V$E2FF	E2F-myc activator/cell cycle regulator	E2F transcription factor 2	ubiquitous	0.85	737	753	745	-	1	0.899	0.049	0		aaggcGCGCgcggccgc
AF080254	V$E2FF	E2F-myc activator/cell cycle regulator	E2F transcription factor 2	ubiquitous	0.85	738	754	746	+	1	0.891	0.041	0		cggccGCGCgcgcctta
AF080254	V$E2FF	E2F-myc activator/cell cycle regulator	E2F transcription factor 3	ubiquitous	0.85	739	755	747	-	1	0.994	0.144	1	part of model match of E2FF_SP1F_01	ctaagGCGCgcgcggcc
AF080254	V$E2FF	E2F-myc activator/cell cycle regulator	E2F transcription factor 2	ubiquitous	0.85	740	756	748	+	1	0.906	0.056	0		gccgcGCGCgccttagg
AF080254	V$E2FF	E2F-myc activator/cell cycle regulator	E2F transcription factor 4, p107/p130-binding protein	ubiquitous	0.96	756	772	764	-	1	0.915	-0.045	0		gagccGCGGggccgagc
AF080254	V$E2FF	E2F-myc activator/cell cycle regulator	E2F transcription factor 3 (secondary DNA binding preference)	ubiquitous	0.86	803	819	811	-	1	0.871	0.011	0		gggcgGCGCcgggggac
AF080254	V$E2FF	E2F-myc activator/cell cycle regulator	E2F transcription factor 3 (secondary DNA binding preference)	ubiquitous	0.86	806	822	814	+	1	0.882	0.022	0		ccccgGCGCcgcccgag
AF080254	V$E2FF	E2F-myc activator/cell cycle regulator	E2F transcription factor 4, p107/p130-binding protein	ubiquitous	0.96	806	822	814	-	1	0.878	-0.082	0		ctcggGCGGcgccgggg
AF080254	V$E2FF	E2F-myc activator/cell cycle regulator	E2F transcription factor 4, p107/p130-binding protein	ubiquitous	0.96	858	874	866	+	1	0.905	-0.055	0		gggggGCGGccaccgcc
AF080254	V$E2FF	E2F-myc activator/cell cycle regulator	E2F transcription factor 4, p107/p130-binding protein	ubiquitous	0.96	862	878	870	-	1	0.868	-0.092	0		cgcggGCGGtggccgcc
AF080254	V$E2FF	E2F-myc activator/cell cycle regulator	E2F transcription factor 4, p107/p130-binding protein	ubiquitous	0.96	866	882	874	-	1	0.905	-0.055	0		ccggcGCGGgcggtggc
AF080254	V$E2FF	E2F-myc activator/cell cycle regulator	E2F, involved in cell cycle regulation, interacts with Rb p107 protein	ubiquitous	0.85	868	884	876	-	1	0.852	0.002	0		gcccgGCGCgggcggtg
AF080254	V$E2FF	E2F-myc activator/cell cycle regulator	E2F transcription factor 3	ubiquitous	0.85	907	923	915	+	1	0.876	0.026	0		ggaggGCGCggcgccgc
AF080254	V$E2FF	E2F-myc activator/cell cycle regulator	E2F transcription factor 3 (secondary DNA binding preference)	ubiquitous	0.86	909	925	917	-	1	0.88	0.02	0		cggcgGCGCcgcgccct
AF080254	V$E2FF	E2F-myc activator/cell cycle regulator	E2F transcription factor 3 (secondary DNA binding preference)	ubiquitous	0.86	912	928	920	+	1	0.885	0.025	0		gcgcgGCGCcgccgagc
AF080254	V$E2FF	E2F-myc activator/cell cycle regulator	E2F transcription factor 4, p107/p130-binding protein	ubiquitous	0.96	912	928	920	-	1	0.869	-0.091	0		gctcgGCGGcgccgcgc
AF080254	V$E2FF	E2F-myc activator/cell cycle regulator	E2F transcription factor 4, p107/p130-binding protein	ubiquitous	0.96	932	948	940	-	1	0.875	-0.085	0		agcccGCGGgggccagc
AF080254	V$E2FF	E2F-myc activator/cell cycle regulator	E2F transcription factor 4, p107/p130-binding protein	ubiquitous	0.96	937	953	945	+	1	0.857	-0.103	0		cccccGCGGgctccccg
AF080254	V$E2FF	E2F-myc activator/cell cycle regulator	E2F transcription factor 4, p107/p130-binding protein	ubiquitous	0.96	957	973	965	-	1	0.859	-0.101	0		cccagGCGGtggggaag
AF080254	V$E2FF	E2F-myc activator/cell cycle regulator	E2F transcription factor 1	ubiquitous	0.97	989	1005	997	+	1	0.966	-0.004	1	part of model match of E2FF_SP1F_01	atcgGGCGggcggccgg
AF080254	V$E2FF	E2F-myc activator/cell cycle regulator	E2F transcription factor 4, p107/p130-binding protein	ubiquitous	0.96	993	1009	1001	+	1	0.863	-0.097	0		ggcggGCGGccgggcgc
AF080254	V$E2FF	E2F-myc activator/cell cycle regulator	E2F transcription factor 4, p107/p130-binding protein	ubiquitous	0.96	1017	1033	1025	-	1	0.898	-0.062	0		cggggGCGGctccctcc
AF080254	V$E2FF	E2F-myc activator/cell cycle regulator	E2F transcription factor 1	ubiquitous	0.97	1023	1039	1031	-	1	0.979	0.009	0		cgcgGGCGggggcggct
AF080254	V$E2FF	E2F-myc activator/cell cycle regulator	E2F transcription factor 4, p107/p130-binding protein	ubiquitous	0.96	1027	1043	1035	-	1	0.905	-0.055	0		ggggcGCGGgcgggggc
AF080254	V$E2FF	E2F-myc activator/cell cycle regulator	E2F, involved in cell cycle regulation, interacts with Rb p107 protein	ubiquitous	0.85	1029	1045	1037	-	1	0.866	0.016	0		aggggGCGCgggcgggg
AF080254	V$E2FF	E2F-myc activator/cell cycle regulator	E2F transcription factor 4, p107/p130-binding protein	ubiquitous	0.96	1038	1054	1046	-	1	0.907	-0.053	0		gagggGCGGagggggcg
AF080254	V$E2FF	E2F-myc activator/cell cycle regulator	E2F transcription factor 3 (secondary DNA binding preference)	ubiquitous	0.86	1062	1078	1070	-	1	0.894	0.034	0		gcccgGCGCccaggggt
AF080254	V$E2FF	E2F-myc activator/cell cycle regulator	E2F transcription factor 3 (secondary DNA binding preference)	ubiquitous	0.86	1065	1081	1073	+	1	0.874	0.014	0		cctggGCGCcgggcccg
AF080254	V$EBOX	E-box binding factors	MYC associated factor X	ubiquitous	0.9	22	38	30	+	0.891	0.911	0.011	0		gggacCCCGcgccccga
AF080254	V$EBOX	E-box binding factors	MYC associated factor X	ubiquitous	0.9	102	118	110	+	0.891	0.855	-0.045	0		gatccCCCGccccgccc
AF080254	V$EBOX	E-box binding factors	MYC associated factor X	ubiquitous	0.9	123	139	131	+	0.891	0.852	-0.048	0		gcggcCCCGcccggcgc
AF080254	V$EBOX	E-box binding factors	MYC-MAX binding sites	ubiquitous	0.91	193	209	201	+	0.895	0.878	-0.032	0		agggcccTGCGcgccgt
AF080254	V$EBOX	E-box binding factors	Member of b-zip family, induced by ER damage/stress, binds to the ERSE in association with NF-Y	ubiquitous	0.93	199	215	207	-	1	0.937	0.007	0		cgggCCACggcgcgcag
AF080254	V$EBOX	E-box binding factors	MYC associated factor X	ubiquitous	0.9	212	228	220	+	0.891	0.86	-0.04	0		cccgcCCCGcccctctt
AF080254	V$EBOX	E-box binding factors	Member of b-zip family, induced by ER damage/stress, binds to the ERSE in association with NF-Y	ubiquitous	0.93	243	259	251	-	1	0.912	-0.018	0		gatgCCACccagggcgg
AF080254	V$EBOX	E-box binding factors	Member of b-zip family, induced by ER damage/stress, binds to the ERSE in association with NF-Y	ubiquitous	0.93	307	323	315	+	1	0.866	-0.064	0		cgccCCACcccgcccgg
AF080254	V$EBOX	E-box binding factors	MYC associated factor X	ubiquitous	0.9	366	382	374	-	0.891	0.866	-0.034	0		ttctcCCCGggccgcgt
AF080254	V$EBOX	E-box binding factors	MYC associated factor X	ubiquitous	0.9	382	398	390	-	0.891	0.867	-0.033	0		cccgcCCCGcccccctt
AF080254	V$EBOX	E-box binding factors	MYC associated factor X	ubiquitous	0.9	387	403	395	-	0.891	0.862	-0.038	0		gcgccCCCGccccgccc
AF080254	V$EBOX	E-box binding factors	MYC-MAX binding sites	ubiquitous	0.91	395	411	403	-	1	0.944	0.034	1	part of model match of SP1F_EBOX_SP1F_01	cgggccgCGCGcccccg
AF080254	V$EBOX	E-box binding factors	MYC associated factor X	ubiquitous	0.9	409	425	417	+	0.891	0.873	-0.027	0		ccgccCCCGcgagcgcc
AF080254	V$EBOX	E-box binding factors	MYC associated factor X	ubiquitous	0.9	479	495	487	-	0.891	0.862	-0.038	0		gccgcCCCGccccgctg
AF080254	V$EBOX	E-box binding factors	c-Myc/Max heterodimer	ubiquitous	0.92	521	537	529	+	0.86	0.912	-0.008	0		cgagtcaCATGttgttt
AF080254	V$EBOX	E-box binding factors	MYC associated factor X	ubiquitous	0.9	672	688	680	+	0.891	0.857	-0.043	0		ggaacCCCGagcgcccg
AF080254	V$EBOX	E-box binding factors	MYC-MAX binding sites	ubiquitous	0.91	737	753	745	+	1	0.944	0.034	1	part of model match of EBOX_EBOX_02	gcggccgCGCGcgcctt
AF080254	V$EBOX	E-box binding factors	MYC-MAX binding sites	ubiquitous	0.91	738	754	746	-	1	0.865	-0.045	0		taaggcgCGCGcggccg
AF080254	V$EBOX	E-box binding factors	MYC-MAX binding sites	ubiquitous	0.91	758	774	766	+	1	0.901	-0.009	0		tcggcccCGCGgctcgg
AF080254	V$EBOX	E-box binding factors	MYC associated factor X	ubiquitous	0.9	764	780	772	-	0.891	0.869	-0.031	1	part of model match of EBOX_EBOX_02	gggtcCCCGagccgcgg
AF080254	V$EBOX	E-box binding factors	MYC associated factor X	ubiquitous	0.9	843	859	851	-	0.891	0.86	-0.04	0		cctccCCCGggctctgc
AF080254	V$EBOX	E-box binding factors	Member of b-zip family, induced by ER damage/stress, binds to the ERSE in association with NF-Y	ubiquitous	0.93	863	879	871	+	1	0.918	-0.012	0		gcggCCACcgcccgcgc
AF080254	V$EBOX	E-box binding factors	MYC associated factor X	ubiquitous	0.9	934	950	942	+	0.891	0.88	-0.02	0		tggccCCCGcgggctcc
AF080254	V$EBOX	E-box binding factors	Upstream stimulating factor	ubiquitous	0.87	977	993	985	-	1	0.859	-0.011	0		ccgatCACGcgtccctc
AF080254	V$EBOX	E-box binding factors	N-Myc	ubiquitous	0.92	978	994	986	+	1	0.906	-0.014	0		agggacgCGTGatcggg
AF080254	V$EBOX	E-box binding factors	Member of b-zip family, induced by ER damage/stress, binds to the ERSE in association with NF-Y	ubiquitous	0.93	1005	1021	1013	-	1	0.875	-0.055	0		cctcCCACccttgcgcc
AF080254	V$EBOX	E-box binding factors	MYC associated factor X	ubiquitous	0.9	1025	1041	1033	+	0.891	0.856	-0.044	0		ccgccCCCGcccgcgcc
AF080254	V$EBOX	E-box binding factors	MYC-MAX binding sites	ubiquitous	0.91	1079	1095	1087	-	1	0.925	0.015	0		caggccgCGCGgcccgg
AF080254	V$EBOX	E-box binding factors	MYC-MAX binding sites	ubiquitous	0.91	1080	1096	1088	+	1	0.925	0.015	0		cgggccgCGCGgcctga
AF080254	V$EGRF	EGR/nerve growth factor induced protein C & related factors	EGR1, early growth response 1	Brain Central Nervous System Endocrine System Kidney Nervous System Testis Urogenital System	0.88	77	95	86	-	1	0.91	0.03	0		ggcggcggGGGCtgcggcc
AF080254	V$EGRF	EGR/nerve growth factor induced protein C & related factors	Wilms Tumor Suppressor	Brain Central Nervous System Endocrine System Kidney Nervous System Testis Urogenital System	0.92	79	97	88	-	0.953	0.892	-0.028	0		tcggcggCGGGggctgcgg
AF080254	V$EGRF	EGR/nerve growth factor induced protein C & related factors	Wilms Tumor Suppressor	Brain Central Nervous System Endocrine System Kidney Nervous System Testis Urogenital System	0.92	99	117	108	-	0.953	0.962	0.042	0		ggcggggCGGGggatcggg
AF080254	V$EGRF	EGR/nerve growth factor induced protein C & related factors	EGR1, early growth response 1	Brain Central Nervous System Endocrine System Kidney Nervous System Testis Urogenital System	0.88	103	121	112	-	1	0.891	0.011	1	part of model match of EGRF_SP1F_01	gctgggcgGGGCgggggat
AF080254	V$EGRF	EGR/nerve growth factor induced protein C & related factors	EGR1, early growth response 1	Brain Central Nervous System Endocrine System Kidney Nervous System Testis Urogenital System	0.88	131	149	140	-	1	0.953	0.073	0		cggggaggGGGCgccgggc
AF080254	V$EGRF	EGR/nerve growth factor induced protein C & related factors	EGR1, early growth response 1	Brain Central Nervous System Endocrine System Kidney Nervous System Testis Urogenital System	0.88	135	153	144	-	1	0.921	0.041	0		ccgccgGGGAgggggcgcc
AF080254	V$EGRF	EGR/nerve growth factor induced protein C & related factors	Wilms Tumor Suppressor	Brain Central Nervous System Endocrine System Kidney Nervous System Testis Urogenital System	0.92	177	195	186	+	0.953	0.873	-0.047	0		tccgaggCGGGagggaagg
AF080254	V$EGRF	EGR/nerve growth factor induced protein C & related factors	Collagen krox protein (zinc finger protein 67 - zfp67)	Brain Central Nervous System Endocrine System Kidney Nervous System Testis Urogenital System	0.88	179	197	188	+	1	0.938	0.058	0		cgaggcGGGAgggaagggc
AF080254	V$EGRF	EGR/nerve growth factor induced protein C & related factors	EGR1, early growth response 1	Brain Central Nervous System Endocrine System Kidney Nervous System Testis Urogenital System	0.88	208	226	217	-	1	0.888	0.008	1	part of model match of EGRF_SP1F_01	gaggggcgGGGCgggccac
AF080254	V$EGRF	EGR/nerve growth factor induced protein C & related factors	EGR1, early growth response 1	Brain Central Nervous System Endocrine System Kidney Nervous System Testis Urogenital System	0.88	301	319	310	-	1	0.881	0.001	0		gcggggtgGGGCggccccg
AF080254	V$EGRF	EGR/nerve growth factor induced protein C & related factors	Wilms Tumor Suppressor	Brain Central Nervous System Endocrine System Kidney Nervous System Testis Urogenital System	0.92	334	352	343	+	0.953	0.865	-0.055	0		gcctccgCGGGagggggag
AF080254	V$EGRF	EGR/nerve growth factor induced protein C & related factors	Collagen krox protein (zinc finger protein 67 - zfp67)	Brain Central Nervous System Endocrine System Kidney Nervous System Testis Urogenital System	0.88	336	354	345	+	1	0.989	0.109	0		ctccgcGGGAgggggaggg
AF080254	V$EGRF	EGR/nerve growth factor induced protein C & related factors	EGR1, early growth response 1	Brain Central Nervous System Endocrine System Kidney Nervous System Testis Urogenital System	0.87	340	358	349	+	0.881	0.948	0.078	0		gcgggagggGGAGgggacg
AF080254	V$EGRF	EGR/nerve growth factor induced protein C & related factors	Collagen krox protein (zinc finger protein 67 - zfp67)	Brain Central Nervous System Endocrine System Kidney Nervous System Testis Urogenital System	0.88	342	360	351	+	1	0.958	0.078	0		gggaggGGGAggggacggc
AF080254	V$EGRF	EGR/nerve growth factor induced protein C & related factors	EGR1, early growth response 1	Brain Central Nervous System Endocrine System Kidney Nervous System Testis Urogenital System	0.88	379	397	388	+	1	0.872	-0.008	0		agaaagggGGGCggggcgg
AF080254	V$EGRF	EGR/nerve growth factor induced protein C & related factors	EGR1, early growth response 1	Brain Central Nervous System Endocrine System Kidney Nervous System Testis Urogenital System	0.88	384	402	393	+	1	0.924	0.044	1	part of model match of EGRF_SP1F_01,SP1F_EGRF_02	ggggggcgGGGCgggggcg
AF080254	V$EGRF	EGR/nerve growth factor induced protein C & related factors	Wilms Tumor Suppressor	Brain Central Nervous System Endocrine System Kidney Nervous System Testis Urogenital System	0.92	388	406	397	+	0.953	0.98	0.06	0		ggcggggCGGGggcgcgcg
AF080254	V$EGRF	EGR/nerve growth factor induced protein C & related factors	EGR1, early growth response 1	Brain Central Nervous System Endocrine System Kidney Nervous System Testis Urogenital System	0.88	390	408	399	+	1	0.945	0.065	0		cggggcggGGGCgcgcggc
AF080254	V$EGRF	EGR/nerve growth factor induced protein C & related factors	EGR1, early growth response 1	Brain Central Nervous System Endocrine System Kidney Nervous System Testis Urogenital System	0.84	404	422	413	-	1	0.971	0.131	1	part of model match of EGRF_SP1F_01,SP1F_EGRF_02	gctcgcgGGGGcgggccgc
AF080254	V$EGRF	EGR/nerve growth factor induced protein C & related factors	Wilms Tumor Suppressor	Brain Central Nervous System Endocrine System Kidney Nervous System Testis Urogenital System	0.92	406	424	415	-	0.953	0.928	0.008	0		gcgctcgCGGGggcgggcc
AF080254	V$EGRF	EGR/nerve growth factor induced protein C & related factors	EGR1, early growth response 1	Brain Central Nervous System Endocrine System Kidney Nervous System Testis Urogenital System	0.88	450	468	459	+	1	0.887	0.007	0		ccgtcgggGGGCgcggcgc
AF080254	V$EGRF	EGR/nerve growth factor induced protein C & related factors	EGR1, early growth response 1	Brain Central Nervous System Endocrine System Kidney Nervous System Testis Urogenital System	0.88	481	499	490	+	1	0.89	0.01	0		gcggggcgGGGCggccgcg
AF080254	V$EGRF	EGR/nerve growth factor induced protein C & related factors	Wilms Tumor Suppressor	Brain Central Nervous System Endocrine System Kidney Nervous System Testis Urogenital System	0.92	844	862	853	+	0.953	0.86	-0.06	0		cagagccCGGGggaggggg
AF080254	V$EGRF	EGR/nerve growth factor induced protein C & related factors	EGR1, early growth response 1	Brain Central Nervous System Endocrine System Kidney Nervous System Testis Urogenital System	0.87	846	864	855	+	0.881	0.862	-0.008	0		gagcccgggGGAGgggggc
AF080254	V$EGRF	EGR/nerve growth factor induced protein C & related factors	Collagen krox protein (zinc finger protein 67 - zfp67)	Brain Central Nervous System Endocrine System Kidney Nervous System Testis Urogenital System	0.88	848	866	857	+	1	0.996	0.116	0		gcccggGGGAggggggcgg
AF080254	V$EGRF	EGR/nerve growth factor induced protein C & related factors	EGR1, early growth response 1	Brain Central Nervous System Endocrine System Kidney Nervous System Testis Urogenital System	0.88	853	871	862	+	1	0.897	0.017	1	part of model match of EGRF_SP1F_01	ggggagggGGGCggccacc
AF080254	V$EGRF	EGR/nerve growth factor induced protein C & related factors	EGR1, early growth response 1	Brain Central Nervous System Endocrine System Kidney Nervous System Testis Urogenital System	0.87	865	883	874	-	1	0.92	0.05	0		cccggcgcgGGCGgtggcc
AF080254	V$EGRF	EGR/nerve growth factor induced protein C & related factors	EGR1, early growth response 1	Brain Central Nervous System Endocrine System Kidney Nervous System Testis Urogenital System	0.88	929	947	938	-	1	0.862	-0.018	0		gcccgcggGGGCcagcacc
AF080254	V$EGRF	EGR/nerve growth factor induced protein C & related factors	Wilms Tumor Suppressor	Brain Central Nervous System Endocrine System Kidney Nervous System Testis Urogenital System	0.92	931	949	940	-	0.953	0.903	-0.017	0		gagcccgCGGGggccagca
AF080254	V$EGRF	EGR/nerve growth factor induced protein C & related factors	Wilms Tumor Suppressor	Brain Central Nervous System Endocrine System Kidney Nervous System Testis Urogenital System	0.92	988	1006	997	+	0.953	0.922	0.002	0		gatcgggCGGGcggccggg
AF080254	V$EGRF	EGR/nerve growth factor induced protein C & related factors	Wilms Tumor Suppressor	Brain Central Nervous System Endocrine System Kidney Nervous System Testis Urogenital System	0.92	1008	1026	1017	+	1	0.948	0.028	0		gcaagggTGGGagggagcc
AF080254	V$EGRF	EGR/nerve growth factor induced protein C & related factors	Collagen krox protein (zinc finger protein 67 - zfp67)	Brain Central Nervous System Endocrine System Kidney Nervous System Testis Urogenital System	0.88	1010	1028	1019	+	1	0.969	0.089	0		aagggtGGGAgggagccgc
AF080254	V$EGRF	EGR/nerve growth factor induced protein C & related factors	EGR1, early growth response 1	Brain Central Nervous System Endocrine System Kidney Nervous System Testis Urogenital System	0.88	1020	1038	1029	-	1	0.972	0.092	1	part of model match of EGRF_SP1F_01	gcgggcggGGGCggctccc
AF080254	V$EGRF	EGR/nerve growth factor induced protein C & related factors	Wilms Tumor Suppressor	Brain Central Nervous System Endocrine System Kidney Nervous System Testis Urogenital System	0.92	1022	1040	1031	-	0.953	0.98	0.06	0		gcgcgggCGGGggcggctc
AF080254	V$EGRF	EGR/nerve growth factor induced protein C & related factors	EGR1, early growth response 1	Brain Central Nervous System Endocrine System Kidney Nervous System Testis Urogenital System	0.87	1026	1044	1035	-	1	0.946	0.076	1	part of model match of EGRF_SP1F_01	gggggcgcgGGCGggggcg
AF080254	V$EGRF	EGR/nerve growth factor induced protein C & related factors	EGR1, early growth response 1	Brain Central Nervous System Endocrine System Kidney Nervous System Testis Urogenital System	0.88	1032	1050	1041	-	1	0.965	0.085	0		ggcggaggGGGCgcgggcg
AF080254	V$EGRF	EGR/nerve growth factor induced protein C & related factors	EGR1, early growth response 1	Brain Central Nervous System Endocrine System Kidney Nervous System Testis Urogenital System	0.87	1038	1056	1047	-	0.881	0.881	0.011	0		gcgaggggcGGAGggggcg
AF080254	V$EGRF	EGR/nerve growth factor induced protein C & related factors	EGR1, early growth response 1	Brain Central Nervous System Endocrine System Kidney Nervous System Testis Urogenital System	0.88	1041	1059	1050	-	1	0.863	-0.017	0		ggggcgagGGGCggagggg
AF080254	V$EGRF	EGR/nerve growth factor induced protein C & related factors	EGR1, early growth response 1	Brain Central Nervous System Endocrine System Kidney Nervous System Testis Urogenital System	0.88	1048	1066	1057	-	1	0.862	-0.018	0		ggggtttgGGGCgaggggc
AF080254	V$ETSF	Human and murine ETS1 factors	SPI-1 proto-oncogene; hematopoietic transcription factor PU.1	Antibody-Producing Cells Blood Cells Bone Marrow Cells Breast Central Nervous System Endocrine System Germ Cells Hematopoietic System Immune System Leukocytes Lymphocytes Monocytes Myeloid Cells Nervous System Phagocytes Prostate Spinal Cord Testis Urogenital System	0.96	57	77	67	-	1	0.951	-0.009	1	part of model match of ETSF_SP1F_02,SP1F_ETSF_01,SP1F_ETSF_02	cttgcagtGGAAgcatgggcg
AF080254	V$ETSF	Human and murine ETS1 factors	SPI-1 proto-oncogene; hematopoietic transcription factor PU.1	Antibody-Producing Cells Blood Cells Bone Marrow Cells Breast Central Nervous System Endocrine System Germ Cells Hematopoietic System Immune System Leukocytes Lymphocytes Monocytes Myeloid Cells Nervous System Phagocytes Prostate Spinal Cord Testis Urogenital System	0.96	144	164	154	+	1	0.962	0.002	1	part of model match of ETSF_SP1F_01,SP1F_ETSF_04	tccccggcGGAAgctcaagcc
AF080254	V$ETSF	Human and murine ETS1 factors	SPI-1 proto-oncogene; hematopoietic transcription factor PU.1	Antibody-Producing Cells Blood Cells Bone Marrow Cells Breast Central Nervous System Endocrine System Germ Cells Hematopoietic System Immune System Leukocytes Lymphocytes Monocytes Myeloid Cells Nervous System Phagocytes Prostate Spinal Cord Testis Urogenital System	0.96	182	202	192	+	1	0.917	-0.043	0		ggcgggagGGAAgggccctgc
AF080254	V$ETSF	Human and murine ETS1 factors	SPI-1 proto-oncogene; hematopoietic transcription factor PU.1	Antibody-Producing Cells Blood Cells Bone Marrow Cells Breast Central Nervous System Endocrine System Germ Cells Hematopoietic System Immune System Leukocytes Lymphocytes Monocytes Myeloid Cells Nervous System Phagocytes Prostate Spinal Cord Testis Urogenital System	0.96	218	238	228	-	1	0.955	-0.005	1	part of model match of SP1F_ETSF_01	aggggcgcGGAAgaggggcgg
AF080254	V$ETSF	Human and murine ETS1 factors	SPI-1 proto-oncogene; hematopoietic transcription factor PU.1	Antibody-Producing Cells Blood Cells Bone Marrow Cells Breast Central Nervous System Endocrine System Germ Cells Hematopoietic System Immune System Leukocytes Lymphocytes Monocytes Myeloid Cells Nervous System Phagocytes Prostate Spinal Cord Testis Urogenital System	0.96	231	251	241	-	1	0.887	-0.073	1	part of model match of ETSF_SP1F_03	ccagggcgGGAAaaggggcgc
AF080254	V$ETSF	Human and murine ETS1 factors	c-Ets-1 binding site	Antibody-Producing Cells Blood Cells Bone Marrow Cells Breast Central Nervous System Endocrine System Germ Cells Hematopoietic System Immune System Leukocytes Lymphocytes Monocytes Myeloid Cells Nervous System Phagocytes Prostate Spinal Cord Testis Urogenital System	0.92	354	374	364	+	1	0.901	-0.019	0		ggacggcgGGAAacgcggccc
AF080254	V$ETSF	Human and murine ETS1 factors	SPI-1 proto-oncogene; hematopoietic transcription factor PU.1	Antibody-Producing Cells Blood Cells Bone Marrow Cells Breast Central Nervous System Endocrine System Germ Cells Hematopoietic System Immune System Leukocytes Lymphocytes Monocytes Myeloid Cells Nervous System Phagocytes Prostate Spinal Cord Testis Urogenital System	0.96	664	684	674	+	1	0.94	-0.02	1	part of model match of ETSF_SP1F_05	ggcggcgcGGAAccccgagcg
AF080254	V$ETSF	Human and murine ETS1 factors	SPI-1 proto-oncogene; hematopoietic transcription factor PU.1	Antibody-Producing Cells Blood Cells Bone Marrow Cells Breast Central Nervous System Endocrine System Germ Cells Hematopoietic System Immune System Leukocytes Lymphocytes Monocytes Myeloid Cells Nervous System Phagocytes Prostate Spinal Cord Testis Urogenital System	0.96	693	713	703	-	1	0.924	-0.036	0		gcgctccgGGAAgccggggtg
AF080254	V$ETSF	Human and murine ETS1 factors	Prostate-derived Ets factor	Antibody-Producing Cells Blood Cells Bone Marrow Cells Breast Central Nervous System Endocrine System Germ Cells Hematopoietic System Immune System Leukocytes Lymphocytes Monocytes Myeloid Cells Nervous System Phagocytes Prostate Spinal Cord Testis Urogenital System	0.93	876	896	886	-	1	0.853	-0.077	0		gctcctgaGGATgcccggcgc
AF080254	V$ETSF	Human and murine ETS1 factors	c-Ets-1(p54)	Antibody-Producing Cells Blood Cells Bone Marrow Cells Breast Central Nervous System Endocrine System Germ Cells Hematopoietic System Immune System Leukocytes Lymphocytes Monocytes Myeloid Cells Nervous System Phagocytes Prostate Spinal Cord Testis Urogenital System	0.92	945	965	955	+	1	0.879	-0.041	0		ggctccCCGGaccttccccac
AF080254	V$ETSF	Human and murine ETS1 factors	SPI-1 proto-oncogene; hematopoietic transcription factor PU.1	Antibody-Producing Cells Blood Cells Bone Marrow Cells Breast Central Nervous System Endocrine System Germ Cells Hematopoietic System Immune System Leukocytes Lymphocytes Monocytes Myeloid Cells Nervous System Phagocytes Prostate Spinal Cord Testis Urogenital System	0.96	949	969	959	-	1	0.962	0.002	1	part of model match of AP1R_ETSF_EGRF_01	ggcggtggGGAAggtccgggg
AF080254	V$EVI1	EVI1-myleoid transforming protein	Evi-1 zinc finger protein, carboxy-terminal zinc finger domain	Adipose Tissue Blood Cells Bone Marrow Cells Brain Central Nervous System Connective Tissue Hematopoietic System Immune System Leukocytes Lymphocytes Myeloid Cells Nervous System Neurons Thymus Gland	0.9	536	552	544	-	1	0.911	0.011	0		gaactAAGAagagcaaa
AF080254	V$EVI1	EVI1-myleoid transforming protein	MEL1 (MDS1/EVI1-like gene 1) DNA-binding domain 2	Adipose Tissue Blood Cells Bone Marrow Cells Brain Central Nervous System Connective Tissue Hematopoietic System Immune System Leukocytes Lymphocytes Myeloid Cells Nervous System Neurons Thymus Gland	0.95	878	894	886	-	1	0.969	0.019	0		tcctgagGATGcccggc
AF080254	V$FKHD	Fork head domain factors	Sites bound by FOXP1 and an alternative splicing variant FOXP1_ES, activated in ESCs	Blood Cells Breast Central Nervous System Digestive System Ear Endocrine System Eye Immune System Islets of Langerhans Leukocytes Liver Lung Lymphocytes Muscle, Skeletal Muscles Nervous System Ovary Pancreas Prostate Respiratory System Spinal Cord Testis Thymus Gland Thyroid Gland Urogenital System	0.96	271	287	279	+	1	1	0.04	1	part of model match of NF1F_FKHD_01	catccacAACAagccgc
AF080254	V$FKHD	Fork head domain factors	Alternative splicing variant of FOXP1, activated in ESCs	Blood Cells Breast Central Nervous System Digestive System Ear Endocrine System Eye Immune System Islets of Langerhans Leukocytes Liver Lung Lymphocytes Muscle, Skeletal Muscles Nervous System Ovary Pancreas Prostate Respiratory System Spinal Cord Testis Thymus Gland Thyroid Gland Urogenital System	1	524	540	532	-	1	0.993	-0.007	0		gcaaaacAACAtgtgac
AF080254	V$FKHD	Fork head domain factors	Alternative splicing variant of FOXP1, activated in ESCs	Blood Cells Breast Central Nervous System Digestive System Ear Endocrine System Eye Immune System Islets of Langerhans Leukocytes Liver Lung Lymphocytes Muscle, Skeletal Muscles Nervous System Ovary Pancreas Prostate Respiratory System Spinal Cord Testis Thymus Gland Thyroid Gland Urogenital System	1	527	543	535	-	1	1	0	1	part of model match of MITF_FKHD_01,MITF_SREB_FKHD_01	agagcaaAACAacatgt
AF080254	V$FKHD	Fork head domain factors	Forkhead box P1	Blood Cells Breast Central Nervous System Digestive System Ear Endocrine System Eye Immune System Islets of Langerhans Leukocytes Liver Lung Lymphocytes Muscle, Skeletal Muscles Nervous System Ovary Pancreas Prostate Respiratory System Spinal Cord Testis Thymus Gland Thyroid Gland Urogenital System	0.93	568	584	576	-	1	0.99	0.06	0		gtggggtAAACacattc
AF080254	V$FKHD	Fork head domain factors	Winged-helix transcription factor IL-2 enhancer binding factor (ILF), forkhead box K2 (FOXK2)	Blood Cells Breast Central Nervous System Digestive System Ear Endocrine System Eye Immune System Islets of Langerhans Leukocytes Liver Lung Lymphocytes Muscle, Skeletal Muscles Nervous System Ovary Pancreas Prostate Respiratory System Spinal Cord Testis Thymus Gland Thyroid Gland Urogenital System	0.98	629	645	637	+	1	0.935	-0.045	0		gcagcagcAACAccagc
AF080254	V$GATA	GATA binding factors	GATA-binding factor 1	Blood Cells Bone Marrow Cells Bone and Bones Cardiovascular System Connective Tissue Embryonic Structures Erythrocytes Heart Hematopoietic System Immune System Leukocytes Lymphocytes Muscles Myocardium Skeleton	1	285	297	291	+	1	0.98	-0.02	0		cgctGATTaatga
AF080254	V$GATA	GATA binding factors	GATA-binding factor 1	Blood Cells Bone Marrow Cells Bone and Bones Cardiovascular System Connective Tissue Embryonic Structures Erythrocytes Heart Hematopoietic System Immune System Leukocytes Lymphocytes Muscles Myocardium Skeleton	1	427	439	433	+	1	0.944	-0.056	0		cgccGATTggccg
AF080254	V$GCMF	Chorion-specific transcription factors with a GCM DNA binding domain	Glial cells missing homolog 1	Embryonic Structures Endocrine System Immune System Parathyroid Glands Thymus Gland	0.85	560	574	567	+	1	0.866	0.016	0		cggtgCCCGaatgtg
AF080254	V$GFI1	Growth factor independence transcriptional repressor	Growth factor independence 1 zinc finger protein acts as transcriptional repressor	Blood Cells Bone Marrow Cells Ear Granulocytes Hematopoietic System Immune System Leukocytes Lymphocytes Myeloid Cells Phagocytes	0.96	281	295	288	-	1	0.927	-0.033	0		attAATCagcggctt
AF080254	V$GFI1	Growth factor independence transcriptional repressor	Growth factor independence 1 zinc finger protein acts as transcriptional repressor	Blood Cells Bone Marrow Cells Ear Granulocytes Hematopoietic System Immune System Leukocytes Lymphocytes Myeloid Cells Phagocytes	0.96	423	437	430	-	1	0.865	-0.095	0		gccAATCggcgcggc
AF080254	V$GLIF	GLI zinc finger family	GLIS family zinc finger 2	Cardiovascular System Central Nervous System Digestive System Embryonic Structures Endocrine System Heart Islets of Langerhans Nervous System Pancreas Prostate Spinal Cord Urogenital System	0.86	22	36	29	+	1	0.894	0.034	0		gggaCCCCgcgcccc
AF080254	V$GLIF	GLI zinc finger family	GLI-Kruppel family member GLI3	Cardiovascular System Central Nervous System Digestive System Embryonic Structures Endocrine System Heart Islets of Langerhans Nervous System Pancreas Prostate Spinal Cord Urogenital System	0.88	245	259	252	-	1	0.891	0.011	0		gatgCCACccagggc
AF080254	V$GLIF	GLI zinc finger family	Zinc finger transcription factor, Zic family member 2 (odd-paired homolog, Drosophila)	Cardiovascular System Central Nervous System Digestive System Embryonic Structures Endocrine System Heart Islets of Langerhans Nervous System Pancreas Prostate Spinal Cord Urogenital System	0.89	307	321	314	+	1	0.868	-0.022	0		cgccccaCCCCgccc
AF080254	V$GLIF	GLI zinc finger family	GLIS family zinc finger 3, Gli-similar 3	Cardiovascular System Central Nervous System Digestive System Embryonic Structures Endocrine System Heart Islets of Langerhans Nervous System Pancreas Prostate Spinal Cord Urogenital System	0.88	450	464	457	-	1	0.856	-0.024	0		cgcgCCCCccgacgg
AF080254	V$GLIF	GLI zinc finger family	GLIS family zinc finger 3, Gli-similar 3	Cardiovascular System Central Nervous System Digestive System Embryonic Structures Endocrine System Heart Islets of Langerhans Nervous System Pancreas Prostate Spinal Cord Urogenital System	0.88	853	867	860	-	1	0.89	0.01	0		gccgCCCCcctcccc
AF080254	V$GREF	Glucocorticoid responsive and related elements	Androgene receptor binding site, IR3 sites	Breast Endocrine System Leydig Cells Prostate Testis Urogenital System	0.89	494	512	503	+	0.898	0.862	-0.028	0		gccgcgctgtgtGTGCctg
AF080254	V$GUCE	GTF2IRDI upstream control element	GTF2I repeat 4 of the general transcription factor II, i (GTF2I)	Antibody-Producing Cells Blood Cells Embryonic Structures Immune System Leukocytes Lymphocytes Muscle, Skeletal Muscles	1	286	296	291	+	1	0.89	-0.11	0		gctGATTaatg
AF080254	V$HAML	Human acute myelogenous leukemia factors	RUNX2 (Runt-related transcription factor 2) / CBFA1 (core-binding factor, runt domain, alpha subunit 1)	Bone Marrow Cells Bone and Bones Cartilage Connective Tissue Hematopoietic System Skeleton	0.91	267	281	274	-	1	0.858	-0.052	0		tgttGTGGatgccgg
AF080254	V$HAML	Human acute myelogenous leukemia factors	RUNX3 (Runt-related transcription factor 3), AML2 (Acute myeloid leukemia 2)	Bone Marrow Cells Bone and Bones Cartilage Connective Tissue Hematopoietic System Skeleton	0.94	568	582	575	+	1	0.856	-0.084	0		gaaTGTGtttacccc
AF080254	V$HAND	Twist subfamily of class B bHLH transcription factors	T-cell acute lymphocytic leukemia 1, SCL	Antibody-Producing Cells Antigen-Presenting Cells Blood Cells Bone Marrow Cells Bone and Bones Cardiovascular System Cartilage Connective Tissue Embryonic Structures Heart Hematopoietic System Immune System Integumentary System Leukocytes Lymphocytes Muscles Myocardium Skeleton Thymus Gland	0.98	111	131	121	+	1	0.913	-0.067	0		ccccgccCAGCcgcggccccg
AF080254	V$HAND	Twist subfamily of class B bHLH transcription factors	T-cell acute lymphocytic leukemia 1, SCL	Antibody-Producing Cells Antigen-Presenting Cells Blood Cells Bone Marrow Cells Bone and Bones Cardiovascular System Cartilage Connective Tissue Embryonic Structures Heart Hematopoietic System Immune System Integumentary System Leukocytes Lymphocytes Muscles Myocardium Skeleton Thymus Gland	0.98	276	296	286	-	1	0.909	-0.071	0		cattaatCAGCggcttgttgt
AF080254	V$HAND	Twist subfamily of class B bHLH transcription factors	T-cell acute lymphocytic leukemia 1, SCL	Antibody-Producing Cells Antigen-Presenting Cells Blood Cells Bone Marrow Cells Bone and Bones Cardiovascular System Cartilage Connective Tissue Embryonic Structures Heart Hematopoietic System Immune System Integumentary System Leukocytes Lymphocytes Muscles Myocardium Skeleton Thymus Gland	0.98	472	492	482	+	1	0.943	-0.037	0		tgcgaggCAGCggggcggggc
AF080254	V$HAND	Twist subfamily of class B bHLH transcription factors	Tendon-specific bHLH transcription factor scleraxis	Antibody-Producing Cells Antigen-Presenting Cells Blood Cells Bone Marrow Cells Bone and Bones Cardiovascular System Cartilage Connective Tissue Embryonic Structures Heart Hematopoietic System Immune System Integumentary System Leukocytes Lymphocytes Muscles Myocardium Skeleton Thymus Gland	0.91	518	538	528	-	0.941	0.919	0.009	0		aaaacaacatgTGACtcggcg
AF080254	V$HAND	Twist subfamily of class B bHLH transcription factors	TWIST homolog of drosophila	Antibody-Producing Cells Antigen-Presenting Cells Blood Cells Bone Marrow Cells Bone and Bones Cardiovascular System Cartilage Connective Tissue Embryonic Structures Heart Hematopoietic System Immune System Integumentary System Leukocytes Lymphocytes Muscles Myocardium Skeleton Thymus Gland	0.94	519	539	529	+	0.952	0.911	-0.029	0		gccgagtCACAtgttgttttg
AF080254	V$HAND	Twist subfamily of class B bHLH transcription factors	T-cell acute lymphocytic leukemia 1, SCL	Antibody-Producing Cells Antigen-Presenting Cells Blood Cells Bone Marrow Cells Bone and Bones Cardiovascular System Cartilage Connective Tissue Embryonic Structures Heart Hematopoietic System Immune System Integumentary System Leukocytes Lymphocytes Muscles Myocardium Skeleton Thymus Gland	0.98	617	637	627	+	1	0.971	-0.009	0		ccgttggCAGCagcagcagca
AF080254	V$HAND	Twist subfamily of class B bHLH transcription factors	T-cell acute lymphocytic leukemia 1, SCL	Antibody-Producing Cells Antigen-Presenting Cells Blood Cells Bone Marrow Cells Bone and Bones Cardiovascular System Cartilage Connective Tissue Embryonic Structures Heart Hematopoietic System Immune System Integumentary System Leukocytes Lymphocytes Muscles Myocardium Skeleton Thymus Gland	0.98	620	640	630	+	1	0.973	-0.007	0		ttggcagCAGCagcagcaaca
AF080254	V$HAND	Twist subfamily of class B bHLH transcription factors	T-cell acute lymphocytic leukemia 1, SCL	Antibody-Producing Cells Antigen-Presenting Cells Blood Cells Bone Marrow Cells Bone and Bones Cardiovascular System Cartilage Connective Tissue Embryonic Structures Heart Hematopoietic System Immune System Integumentary System Leukocytes Lymphocytes Muscles Myocardium Skeleton Thymus Gland	0.98	623	643	633	+	1	0.969	-0.011	0		gcagcagCAGCagcaacacca
AF080254	V$HAND	Twist subfamily of class B bHLH transcription factors	T-cell acute lymphocytic leukemia 1, SCL	Antibody-Producing Cells Antigen-Presenting Cells Blood Cells Bone Marrow Cells Bone and Bones Cardiovascular System Cartilage Connective Tissue Embryonic Structures Heart Hematopoietic System Immune System Integumentary System Leukocytes Lymphocytes Muscles Myocardium Skeleton Thymus Gland	0.98	635	655	645	+	1	0.967	-0.013	0		gcaacacCAGCagcagcagca
AF080254	V$HAND	Twist subfamily of class B bHLH transcription factors	T-cell acute lymphocytic leukemia 1, SCL	Antibody-Producing Cells Antigen-Presenting Cells Blood Cells Bone Marrow Cells Bone and Bones Cardiovascular System Cartilage Connective Tissue Embryonic Structures Heart Hematopoietic System Immune System Integumentary System Leukocytes Lymphocytes Muscles Myocardium Skeleton Thymus Gland	0.98	638	658	648	+	1	0.973	-0.007	0		acaccagCAGCagcagcagcc
AF080254	V$HAND	Twist subfamily of class B bHLH transcription factors	T-cell acute lymphocytic leukemia 1, SCL	Antibody-Producing Cells Antigen-Presenting Cells Blood Cells Bone Marrow Cells Bone and Bones Cardiovascular System Cartilage Connective Tissue Embryonic Structures Heart Hematopoietic System Immune System Integumentary System Leukocytes Lymphocytes Muscles Myocardium Skeleton Thymus Gland	0.98	641	661	651	+	1	0.973	-0.007	0		ccagcagCAGCagcagccccg
AF080254	V$HAND	Twist subfamily of class B bHLH transcription factors	T-cell acute lymphocytic leukemia 1, SCL	Antibody-Producing Cells Antigen-Presenting Cells Blood Cells Bone Marrow Cells Bone and Bones Cardiovascular System Cartilage Connective Tissue Embryonic Structures Heart Hematopoietic System Immune System Integumentary System Leukocytes Lymphocytes Muscles Myocardium Skeleton Thymus Gland	0.98	644	664	654	+	1	0.969	-0.011	0		gcagcagCAGCagccccggcg
AF080254	V$HAND	Twist subfamily of class B bHLH transcription factors	T-cell acute lymphocytic leukemia 1, SCL	Antibody-Producing Cells Antigen-Presenting Cells Blood Cells Bone Marrow Cells Bone and Bones Cardiovascular System Cartilage Connective Tissue Embryonic Structures Heart Hematopoietic System Immune System Integumentary System Leukocytes Lymphocytes Muscles Myocardium Skeleton Thymus Gland	0.98	717	737	727	+	1	0.967	-0.013	0		gcggcggCAGCagccccggtg
AF080254	V$HAND	Twist subfamily of class B bHLH transcription factors	T-cell acute lymphocytic leukemia 1, SCL	Antibody-Producing Cells Antigen-Presenting Cells Blood Cells Bone Marrow Cells Bone and Bones Cardiovascular System Cartilage Connective Tissue Embryonic Structures Heart Hematopoietic System Immune System Integumentary System Leukocytes Lymphocytes Muscles Myocardium Skeleton Thymus Gland	0.98	828	848	838	+	1	0.919	-0.061	0		gaggaggCAGCggccgcagag
AF080254	V$HASF	HIF-1 ancillary sequence family	HIF-1 ancillary sequence		0.91	39	49	44	+	1	0.904	-0.006	0		gagCACGgccc
AF080254	V$HASF	HIF-1 ancillary sequence family	HIF-1 ancillary sequence		0.91	203	213	208	-	1	0.888	-0.022	0		ggcCACGgcgc
AF080254	V$HBOX	Homeobox transcription factors	Homeodomain transcription factor Gsh-2	Brain Cardiovascular System Central Nervous System Digestive System Ear Embryonic Structures Endocrine System Eye Islets of Langerhans Muscle, Smooth Muscles Nervous System Neurons Pancreas Spinal Cord	0.95	158	176	167	-	1	0.977	0.027	0		ctcaatTAATtgggcttga
AF080254	V$HBOX	Homeobox transcription factors	Homeobox transcription factor Gsh-1	Brain Cardiovascular System Central Nervous System Digestive System Ear Embryonic Structures Endocrine System Eye Islets of Langerhans Muscle, Smooth Muscles Nervous System Neurons Pancreas Spinal Cord	0.85	159	177	168	+	1	0.92	0.07	0		caagcccaatTAATtgagt
AF080254	V$HBOX	Homeobox transcription factors	Homeobox transcription factor Gsh-1	Brain Cardiovascular System Central Nervous System Digestive System Ear Embryonic Structures Endocrine System Eye Islets of Langerhans Muscle, Smooth Muscles Nervous System Neurons Pancreas Spinal Cord	0.85	162	180	171	-	1	0.906	0.056	0		cggactcaatTAATtgggc
AF080254	V$HBOX	Homeobox transcription factors	Homeodomain transcription factor Gsh-2	Brain Cardiovascular System Central Nervous System Digestive System Ear Embryonic Structures Endocrine System Eye Islets of Langerhans Muscle, Smooth Muscles Nervous System Neurons Pancreas Spinal Cord	0.95	163	181	172	+	1	0.957	0.007	0		cccaatTAATtgagtccga
AF080254	V$HBOX	Homeobox transcription factors	Homeodomain transcription factor Gsh-2	Brain Cardiovascular System Central Nervous System Digestive System Ear Embryonic Structures Endocrine System Eye Islets of Langerhans Muscle, Smooth Muscles Nervous System Neurons Pancreas Spinal Cord	0.95	281	299	290	-	1	0.927	-0.023	0		cctcatTAATcagcggctt
AF080254	V$HBOX	Homeobox transcription factors	Homeobox transcription factor Gsh-1	Brain Cardiovascular System Central Nervous System Digestive System Ear Embryonic Structures Endocrine System Eye Islets of Langerhans Muscle, Smooth Muscles Nervous System Neurons Pancreas Spinal Cord	0.85	282	300	291	+	1	0.877	0.027	0		agccgctgatTAATgaggc
AF080254	V$HBOX	Homeobox transcription factors	Ventral anterior homeobox 2	Brain Cardiovascular System Central Nervous System Digestive System Ear Embryonic Structures Endocrine System Eye Islets of Langerhans Muscle, Smooth Muscles Nervous System Neurons Pancreas Spinal Cord	0.85	285	303	294	-	1	0.86	0.01	0		ccggcctcATTAatcagcg
AF080254	V$HBOX	Homeobox transcription factors	Homeodomain transcription factor Gsh-2	Brain Cardiovascular System Central Nervous System Digestive System Ear Embryonic Structures Endocrine System Eye Islets of Langerhans Muscle, Smooth Muscles Nervous System Neurons Pancreas Spinal Cord	0.95	286	304	295	+	1	0.946	-0.004	0		gctgatTAATgaggccggg
AF080254	V$HDBP	Huntington's disease gene regulatory region binding proteins	Huntington's disease gene regulatory region-binding protein 1 and 2 (SLC2A4 regulator and papillomavirus binding factor)		0.84	42	60	51	+	1	0.867	0.027	0		cacggcCCGGctcgccgcc
AF080254	V$HDBP	Huntington's disease gene regulatory region binding proteins	Huntington's disease gene regulatory region-binding protein 1 and 2 (SLC2A4 regulator and papillomavirus binding factor)		0.84	127	145	136	+	1	0.935	0.095	0		ccccgcCCGGcgccccctc
AF080254	V$HDBP	Huntington's disease gene regulatory region binding proteins	Huntington's disease gene regulatory region-binding protein 1 and 2 (SLC2A4 regulator and papillomavirus binding factor)		0.84	141	159	150	+	1	0.868	0.028	0		ccctccCCGGcggaagctc
AF080254	V$HDBP	Huntington's disease gene regulatory region binding proteins	Huntington's disease gene regulatory region-binding protein 1 and 2 (SLC2A4 regulator and papillomavirus binding factor)		0.84	261	279	270	+	1	0.868	0.028	0		cctccgCCGGcatccacaa
AF080254	V$HDBP	Huntington's disease gene regulatory region binding proteins	Huntington's disease gene regulatory region-binding protein 1 and 2 (SLC2A4 regulator and papillomavirus binding factor)		0.84	314	332	323	+	1	0.902	0.062	0		ccccgcCCGGccgggccgg
AF080254	V$HDBP	Huntington's disease gene regulatory region binding proteins	Huntington's disease gene regulatory region-binding protein 1 and 2 (SLC2A4 regulator and papillomavirus binding factor)		0.84	315	333	324	-	1	0.88	0.04	0		cccggcCCGGccgggcggg
AF080254	V$HDBP	Huntington's disease gene regulatory region binding proteins	Huntington's disease gene regulatory region-binding protein 1 and 2 (SLC2A4 regulator and papillomavirus binding factor)		0.84	650	668	659	-	1	0.879	0.039	0		ccgccgCCGGggctgctgc
AF080254	V$HDBP	Huntington's disease gene regulatory region binding proteins	Huntington's disease gene regulatory region-binding protein 1 and 2 (SLC2A4 regulator and papillomavirus binding factor)		0.84	781	799	790	+	1	0.876	0.036	0		cgactcCCGGcccagcgag
AF080254	V$HDBP	Huntington's disease gene regulatory region binding proteins	Huntington's disease gene regulatory region-binding protein 1 and 2 (SLC2A4 regulator and papillomavirus binding factor)		0.84	802	820	811	+	1	0.951	0.111	0		cgtcccCCGGcgccgcccg
AF080254	V$HDBP	Huntington's disease gene regulatory region binding proteins	Huntington's disease gene regulatory region-binding protein 1 and 2 (SLC2A4 regulator and papillomavirus binding factor)		0.84	1064	1082	1073	-	1	0.866	0.026	0		ccgggcCCGGcgcccaggg
AF080254	V$HEAT	Heat shock factors	Heat shock factor 2	ubiquitous	0.88	57	81	69	-	1	0.867	-0.013	0		cggccttgcagtgGAAGcatgggcg
AF080254	V$HESF	Vertebrate homologues of enhancer of split complex	Drosophila hairy and enhancer of split homologue 1 (HES-1)	Cardiovascular System Central Nervous System Ear Embryonic Structures Germ Cells Heart Muscles Myocardium Nervous System Neurons Urogenital System	0.92	37	51	44	-	1	0.877	-0.043	0		ccgggccGTGCtctc
AF080254	V$HESF	Vertebrate homologues of enhancer of split complex	Drosophila hairy and enhancer of split homologue 1 (HES-1)	Cardiovascular System Central Nervous System Ear Embryonic Structures Germ Cells Heart Muscles Myocardium Nervous System Neurons Urogenital System	0.92	129	143	136	+	0.944	0.941	0.021	0		ccgcccgGCGCcccc
AF080254	V$HESF	Vertebrate homologues of enhancer of split complex	Drosophila hairy and enhancer of split homologue 1 (HES-1)	Cardiovascular System Central Nervous System Ear Embryonic Structures Germ Cells Heart Muscles Myocardium Nervous System Neurons Urogenital System	0.92	395	409	402	+	0.944	0.91	-0.01	0		cgggggcGCGCggcc
AF080254	V$HESF	Vertebrate homologues of enhancer of split complex	Drosophila hairy and enhancer of split homologue 1 (HES-1)	Cardiovascular System Central Nervous System Ear Embryonic Structures Germ Cells Heart Muscles Myocardium Nervous System Neurons Urogenital System	0.92	396	410	403	-	0.944	0.936	0.016	0		gggccgcGCGCcccc
AF080254	V$HESF	Vertebrate homologues of enhancer of split complex	Drosophila hairy and enhancer of split homologue 1 (HES-1)	Cardiovascular System Central Nervous System Ear Embryonic Structures Germ Cells Heart Muscles Myocardium Nervous System Neurons Urogenital System	0.92	398	412	405	-	0.944	0.87	-0.05	0		gcgggccGCGCgccc
AF080254	V$HESF	Vertebrate homologues of enhancer of split complex	Drosophila hairy and enhancer of split homologue 1 (HES-1)	Cardiovascular System Central Nervous System Ear Embryonic Structures Germ Cells Heart Muscles Myocardium Nervous System Neurons Urogenital System	0.92	417	431	424	-	0.944	0.87	-0.05	0		cggcgcgGCGCtcgc
AF080254	V$HESF	Vertebrate homologues of enhancer of split complex	Drosophila hairy and enhancer of split homologue 1 (HES-1)	Cardiovascular System Central Nervous System Ear Embryonic Structures Germ Cells Heart Muscles Myocardium Nervous System Neurons Urogenital System	0.92	419	433	426	+	0.944	0.862	-0.058	0		gagcgccGCGCcgat
AF080254	V$HESF	Vertebrate homologues of enhancer of split complex	Drosophila hairy and enhancer of split homologue 1 (HES-1)	Cardiovascular System Central Nervous System Ear Embryonic Structures Germ Cells Heart Muscles Myocardium Nervous System Neurons Urogenital System	0.92	434	448	441	+	0.944	0.857	-0.063	0		tggccgaGCGCgccg
AF080254	V$HESF	Vertebrate homologues of enhancer of split complex	Drosophila hairy and enhancer of split homologue 1 (HES-1)	Cardiovascular System Central Nervous System Ear Embryonic Structures Germ Cells Heart Muscles Myocardium Nervous System Neurons Urogenital System	0.92	439	453	446	-	0.944	0.87	-0.05	0		acggacgGCGCgctc
AF080254	V$HESF	Vertebrate homologues of enhancer of split complex	Drosophila hairy and enhancer of split homologue 1 (HES-1)	Cardiovascular System Central Nervous System Ear Embryonic Structures Germ Cells Heart Muscles Myocardium Nervous System Neurons Urogenital System	0.92	453	467	460	+	0.944	0.864	-0.056	0		tcgggggGCGCggcg
AF080254	V$HESF	Vertebrate homologues of enhancer of split complex	Drosophila hairy and enhancer of split homologue 1 (HES-1)	Cardiovascular System Central Nervous System Ear Embryonic Structures Germ Cells Heart Muscles Myocardium Nervous System Neurons Urogenital System	0.92	456	470	463	-	0.944	0.881	-0.039	0		tggcgccGCGCcccc
AF080254	V$HESF	Vertebrate homologues of enhancer of split complex	Basic helix-loop-helix protein known as Dec2, Sharp1 or BHLHE41	Cardiovascular System Central Nervous System Ear Embryonic Structures Germ Cells Heart Muscles Myocardium Nervous System Neurons Urogenital System	0.96	522	536	529	+	0.903	0.918	-0.042	0		gagtcaCATGttgtt
AF080254	V$HESF	Vertebrate homologues of enhancer of split complex	Drosophila hairy and enhancer of split homologue 1 (HES-1)	Cardiovascular System Central Nervous System Ear Embryonic Structures Germ Cells Heart Muscles Myocardium Nervous System Neurons Urogenital System	0.92	664	678	671	-	0.944	0.856	-0.064	0		gggttccGCGCcgcc
AF080254	V$HESF	Vertebrate homologues of enhancer of split complex	Drosophila hairy and enhancer of split homologue 1 (HES-1)	Cardiovascular System Central Nervous System Ear Embryonic Structures Germ Cells Heart Muscles Myocardium Nervous System Neurons Urogenital System	0.92	686	700	693	-	0.944	0.875	-0.045	0		ccggggtGCGCccgg
AF080254	V$HESF	Vertebrate homologues of enhancer of split complex	Drosophila hairy and enhancer of split homologue 1 (HES-1)	Cardiovascular System Central Nervous System Ear Embryonic Structures Germ Cells Heart Muscles Myocardium Nervous System Neurons Urogenital System	0.92	738	752	745	+	0.944	0.929	0.009	0		cggccgcGCGCgcct
AF080254	V$HESF	Vertebrate homologues of enhancer of split complex	Drosophila hairy and enhancer of split homologue 1 (HES-1)	Cardiovascular System Central Nervous System Ear Embryonic Structures Germ Cells Heart Muscles Myocardium Nervous System Neurons Urogenital System	0.92	739	753	746	-	0.944	0.959	0.039	0		aaggcgcGCGCggcc
AF080254	V$HESF	Vertebrate homologues of enhancer of split complex	Drosophila hairy and enhancer of split homologue 1 (HES-1)	Cardiovascular System Central Nervous System Ear Embryonic Structures Germ Cells Heart Muscles Myocardium Nervous System Neurons Urogenital System	0.92	872	886	879	-	0.944	0.919	-0.001	0		atgcccgGCGCgggc
AF080254	V$HESF	Vertebrate homologues of enhancer of split complex	Drosophila hairy and enhancer of split homologue 1 (HES-1)	Cardiovascular System Central Nervous System Ear Embryonic Structures Germ Cells Heart Muscles Myocardium Nervous System Neurons Urogenital System	0.92	905	919	912	+	0.944	0.853	-0.067	0		gcggaggGCGCggcg
AF080254	V$HESF	Vertebrate homologues of enhancer of split complex	Drosophila hairy and enhancer of split homologue 1 (HES-1)	Cardiovascular System Central Nervous System Ear Embryonic Structures Germ Cells Heart Muscles Myocardium Nervous System Neurons Urogenital System	0.92	908	922	915	-	0.944	0.87	-0.05	0		cggcgccGCGCcctc
AF080254	V$HESF	Vertebrate homologues of enhancer of split complex	Drosophila hairy and enhancer of split homologue 1 (HES-1)	Cardiovascular System Central Nervous System Ear Embryonic Structures Germ Cells Heart Muscles Myocardium Nervous System Neurons Urogenital System	0.92	910	924	917	+	0.944	0.87	-0.05	0		gggcgcgGCGCcgcc
AF080254	V$HESF	Vertebrate homologues of enhancer of split complex	Drosophila hairy and enhancer of split homologue 1 (HES-1)	Cardiovascular System Central Nervous System Ear Embryonic Structures Germ Cells Heart Muscles Myocardium Nervous System Neurons Urogenital System	0.92	923	937	930	+	1	0.889	-0.031	0		ccgagcgGTGCtggc
AF080254	V$HESF	Vertebrate homologues of enhancer of split complex	Hey-like bHLH-transcriptional repressor	Cardiovascular System Central Nervous System Ear Embryonic Structures Germ Cells Heart Muscles Myocardium Nervous System Neurons Urogenital System	0.91	978	992	985	-	1	0.915	0.005	0		cgatCACGcgtccct
AF080254	V$HESF	Vertebrate homologues of enhancer of split complex	Drosophila hairy and enhancer of split homologue 1 (HES-1)	Cardiovascular System Central Nervous System Ear Embryonic Structures Germ Cells Heart Muscles Myocardium Nervous System Neurons Urogenital System	0.92	999	1013	1006	+	0.944	0.88	-0.04	0		cggccggGCGCaagg
AF080254	V$HESF	Vertebrate homologues of enhancer of split complex	Drosophila hairy and enhancer of split homologue 1 (HES-1)	Cardiovascular System Central Nervous System Ear Embryonic Structures Germ Cells Heart Muscles Myocardium Nervous System Neurons Urogenital System	0.92	1079	1093	1086	+	0.944	0.892	-0.028	0		ccgggccGCGCggcc
AF080254	V$HICF	Krueppel-like C2H2 zinc finger factors hypermethylated in cancer	Hypermethylated in cancer 1		0.88	248	260	254	-	1	0.965	0.085	0		agaTGCCacccag
AF080254	V$HICF	Krueppel-like C2H2 zinc finger factors hypermethylated in cancer	Hypermethylated in cancer 1 (secondary DNA binding preference)		0.95	560	572	566	+	1	0.967	0.017	0		cggTGCCcgaatg
AF080254	V$HICF	Krueppel-like C2H2 zinc finger factors hypermethylated in cancer	Hypermethylated in cancer 1		0.88	616	628	622	-	1	0.862	-0.018	0		tgcTGCCaacggc
AF080254	V$HICF	Krueppel-like C2H2 zinc finger factors hypermethylated in cancer	Hypermethylated in cancer 1 (secondary DNA binding preference)		0.95	876	888	882	-	1	0.909	-0.041	0		ggaTGCCcggcgc
AF080254	V$HIFF	Hypoxia inducible factor, bHLH/PAS protein family	Hypoxia-response elements	Brain Cardiovascular System Central Nervous System Endocrine System Nervous System Pineal Gland	0.97	37	53	45	-	1	0.9	-0.07	0		agccgggcCGTGctctc
AF080254	V$HIFF	Hypoxia inducible factor, bHLH/PAS protein family	Hypoxia-response elements	Brain Cardiovascular System Central Nervous System Endocrine System Nervous System Pineal Gland	0.97	199	215	207	+	1	0.88	-0.09	0		ctgcgcgcCGTGgcccg
AF080254	V$HIFF	Hypoxia inducible factor, bHLH/PAS protein family	Hypoxia-response elements	Brain Cardiovascular System Central Nervous System Endocrine System Nervous System Pineal Gland	0.97	977	993	985	+	1	0.894	-0.076	0		gagggacgCGTGatcgg
AF080254	V$HNFP	Histone nuclear factor P	MBD2 (methyl-CpG-binding protein)-interacting zinc finger protein, histone nuclear factor P (HiNF-P)		0.84	950	962	956	+	1	0.913	0.073	0		ccCGGAccttccc
AF080254	V$HOMF	Homeodomain transcription factors	Hmx3/Nkx5-1 homeodomain transcription factor	Blood Cells Bone Marrow Cells Bone and Bones Cardiovascular System Cartilage Central Nervous System Connective Tissue Digestive System Ear Embryonic Structures Endocrine System Germ Cells Heart Hematopoietic System Immune System Islets of Langerhans Leukocytes Liver Lymphocytes Muscles Nervous System Ovary Pancreas Skeleton Spinal Cord Thyroid Gland Urogenital System	0.92	158	176	167	+	1	0.992	0.072	0		tcaagcccaaTTAAttgag
AF080254	V$HOMF	Homeodomain transcription factors	Barx2, homeobox transcription factor that preferentially binds to paired TAAT motifs	Blood Cells Bone Marrow Cells Bone and Bones Cardiovascular System Cartilage Central Nervous System Connective Tissue Digestive System Ear Embryonic Structures Endocrine System Germ Cells Heart Hematopoietic System Immune System Islets of Langerhans Leukocytes Liver Lymphocytes Muscles Nervous System Ovary Pancreas Skeleton Spinal Cord Thyroid Gland Urogenital System	0.95	159	177	168	-	1	1	0.05	0		actcaatTAATtgggcttg
AF080254	V$HOMF	Homeodomain transcription factors	Barx2, homeobox transcription factor that preferentially binds to paired TAAT motifs	Blood Cells Bone Marrow Cells Bone and Bones Cardiovascular System Cartilage Central Nervous System Connective Tissue Digestive System Ear Embryonic Structures Endocrine System Germ Cells Heart Hematopoietic System Immune System Islets of Langerhans Leukocytes Liver Lymphocytes Muscles Nervous System Ovary Pancreas Skeleton Spinal Cord Thyroid Gland Urogenital System	0.95	162	180	171	+	1	0.984	0.034	0		gcccaatTAATtgagtccg
AF080254	V$HOMF	Homeodomain transcription factors	Hmx3/Nkx5-1 homeodomain transcription factor	Blood Cells Bone Marrow Cells Bone and Bones Cardiovascular System Cartilage Central Nervous System Connective Tissue Digestive System Ear Embryonic Structures Endocrine System Germ Cells Heart Hematopoietic System Immune System Islets of Langerhans Leukocytes Liver Lymphocytes Muscles Nervous System Ovary Pancreas Skeleton Spinal Cord Thyroid Gland Urogenital System	0.92	163	181	172	-	1	0.992	0.072	0		tcggactcaaTTAAttggg
AF080254	V$HOMF	Homeodomain transcription factors	Hematopoietically expressed homeobox, proline-rich homeodomain protein	Blood Cells Bone Marrow Cells Bone and Bones Cardiovascular System Cartilage Central Nervous System Connective Tissue Digestive System Ear Embryonic Structures Endocrine System Germ Cells Heart Hematopoietic System Immune System Islets of Langerhans Leukocytes Liver Lymphocytes Muscles Nervous System Ovary Pancreas Skeleton Spinal Cord Thyroid Gland Urogenital System	0.95	281	299	290	+	1	0.921	-0.029	0		aagccgctgatTAATgagg
AF080254	V$HOMF	Homeodomain transcription factors	Barx2, homeobox transcription factor that preferentially binds to paired TAAT motifs	Blood Cells Bone Marrow Cells Bone and Bones Cardiovascular System Cartilage Central Nervous System Connective Tissue Digestive System Ear Embryonic Structures Endocrine System Germ Cells Heart Hematopoietic System Immune System Islets of Langerhans Leukocytes Liver Lymphocytes Muscles Nervous System Ovary Pancreas Skeleton Spinal Cord Thyroid Gland Urogenital System	0.95	282	300	291	-	1	0.927	-0.023	0		gcctcatTAATcagcggct
AF080254	V$HOMF	Homeodomain transcription factors	Barx2, homeobox transcription factor that preferentially binds to paired TAAT motifs	Blood Cells Bone Marrow Cells Bone and Bones Cardiovascular System Cartilage Central Nervous System Connective Tissue Digestive System Ear Embryonic Structures Endocrine System Germ Cells Heart Hematopoietic System Immune System Islets of Langerhans Leukocytes Liver Lymphocytes Muscles Nervous System Ovary Pancreas Skeleton Spinal Cord Thyroid Gland Urogenital System	0.95	285	303	294	+	1	0.977	0.027	0		cgctgatTAATgaggccgg
AF080254	V$HOMF	Homeodomain transcription factors	Hematopoietically expressed homeobox, proline-rich homeodomain protein	Blood Cells Bone Marrow Cells Bone and Bones Cardiovascular System Cartilage Central Nervous System Connective Tissue Digestive System Ear Embryonic Structures Endocrine System Germ Cells Heart Hematopoietic System Immune System Islets of Langerhans Leukocytes Liver Lymphocytes Muscles Nervous System Ovary Pancreas Skeleton Spinal Cord Thyroid Gland Urogenital System	0.95	286	304	295	-	1	0.919	-0.031	0		cccggcctcatTAATcagc
AF080254	V$HOXC	HOX - PBX complexes	Member of the vertebrate HOX - cluster of homeobox factors	Bone Marrow Cells Bone and Bones Brain Central Nervous System Connective Tissue Ear Embryonic Structures Hematopoietic System Immune System Kidney Lung Nervous System Respiratory System Skeleton Spinal Cord Thymus Gland Urogenital System	0.87	284	300	292	+	1	0.927	0.057	0		ccgctGATTaatgaggc
AF080254	V$HOXF	Paralog hox genes 1-8 from the four hox clusters A, B, C, D	Homeobox transcription factor Nanog	Antibody-Producing Cells Bone Marrow Cells Bone and Bones Connective Tissue Ear Embryonic Structures Germ Cells Hematopoietic System Immune System Lung Respiratory System Skeleton Thymus Gland Urogenital System	0.94	11	29	20	+	1	0.852	-0.088	0		tcgccaaAATGgggacccc
AF080254	V$HOXF	Paralog hox genes 1-8 from the four hox clusters A, B, C, D	Hox-1.3, vertebrate homeobox protein	Antibody-Producing Cells Bone Marrow Cells Bone and Bones Connective Tissue Ear Embryonic Structures Germ Cells Hematopoietic System Immune System Lung Respiratory System Skeleton Thymus Gland Urogenital System	0.82	157	175	166	-	1	0.881	0.061	0		tcaatTAATtgggcttgag
AF080254	V$HOXF	Paralog hox genes 1-8 from the four hox clusters A, B, C, D	Homeobox B8 / Hox-2delta	Antibody-Producing Cells Bone Marrow Cells Bone and Bones Connective Tissue Ear Embryonic Structures Germ Cells Hematopoietic System Immune System Lung Respiratory System Skeleton Thymus Gland Urogenital System	0.83	160	178	169	+	1	0.876	0.046	0		aagcccaATTAattgagtc
AF080254	V$HOXF	Paralog hox genes 1-8 from the four hox clusters A, B, C, D	Homeobox B4 / Hox-2phi	Antibody-Producing Cells Bone Marrow Cells Bone and Bones Connective Tissue Ear Embryonic Structures Germ Cells Hematopoietic System Immune System Lung Respiratory System Skeleton Thymus Gland Urogenital System	0.84	161	179	170	-	1	0.884	0.044	0		ggactcAATTaattgggct
AF080254	V$HOXF	Paralog hox genes 1-8 from the four hox clusters A, B, C, D	Homeobox C6 / Hox-3C	Antibody-Producing Cells Bone Marrow Cells Bone and Bones Connective Tissue Ear Embryonic Structures Germ Cells Hematopoietic System Immune System Lung Respiratory System Skeleton Thymus Gland Urogenital System	0.85	164	182	173	+	1	0.879	0.029	0		ccaattAATTgagtccgag
AF080254	V$HOXF	Paralog hox genes 1-8 from the four hox clusters A, B, C, D	Homeobox A3	Antibody-Producing Cells Bone Marrow Cells Bone and Bones Connective Tissue Ear Embryonic Structures Germ Cells Hematopoietic System Immune System Lung Respiratory System Skeleton Thymus Gland Urogenital System	0.86	280	298	289	-	1	0.866	0.006	0		ctcatTAATcagcggcttg
AF080254	V$HOXF	Paralog hox genes 1-8 from the four hox clusters A, B, C, D	Homeobox A3	Antibody-Producing Cells Bone Marrow Cells Bone and Bones Connective Tissue Ear Embryonic Structures Germ Cells Hematopoietic System Immune System Lung Respiratory System Skeleton Thymus Gland Urogenital System	0.84	283	301	292	+	1	0.85	0.01	0		gccgctgATTAatgaggcc
AF080254	V$HOXF	Paralog hox genes 1-8 from the four hox clusters A, B, C, D	Homeobox B3 / Hox 2-gamma	Antibody-Producing Cells Bone Marrow Cells Bone and Bones Connective Tissue Ear Embryonic Structures Germ Cells Hematopoietic System Immune System Lung Respiratory System Skeleton Thymus Gland Urogenital System	0.84	284	302	293	-	0.868	0.854	0.014	0		cggccTCATtaatcagcgg
AF080254	V$HOXF	Paralog hox genes 1-8 from the four hox clusters A, B, C, D	Homeobox transcription factor Nanog	Antibody-Producing Cells Bone Marrow Cells Bone and Bones Connective Tissue Ear Embryonic Structures Germ Cells Hematopoietic System Immune System Lung Respiratory System Skeleton Thymus Gland Urogenital System	0.94	286	304	295	+	1	0.927	-0.013	0		gctgattAATGaggccggg
AF080254	V$HOXF	Paralog hox genes 1-8 from the four hox clusters A, B, C, D	Homeobox transcription factor Nanog	Antibody-Producing Cells Bone Marrow Cells Bone and Bones Connective Tissue Ear Embryonic Structures Germ Cells Hematopoietic System Immune System Lung Respiratory System Skeleton Thymus Gland Urogenital System	0.94	562	580	571	+	1	0.904	-0.036	0		gtgcccgAATGtgtttacc
AF080254	V$IKRS	Ikaros zinc finger family	Ikaros 2, potential regulator of lymphocyte differentiation	Antibody-Producing Cells Blood Cells Bone Marrow Cells Hematopoietic System Immune System Leukocytes Lymphocytes Thymus Gland	0.98	18	30	24	+	1	0.909	-0.071	0		aatgGGGAccccg
AF080254	V$IKRS	Ikaros zinc finger family	Ikaros 2, potential regulator of lymphocyte differentiation	Antibody-Producing Cells Blood Cells Bone Marrow Cells Hematopoietic System Immune System Leukocytes Lymphocytes Thymus Gland	0.98	93	105	99	-	1	0.95	-0.03	0		gatcGGGAtcggc
AF080254	V$IKRS	Ikaros zinc finger family	Ikaros 2, potential regulator of lymphocyte differentiation	Antibody-Producing Cells Blood Cells Bone Marrow Cells Hematopoietic System Immune System Leukocytes Lymphocytes Thymus Gland	0.98	99	111	105	-	1	0.904	-0.076	0		gcggGGGAtcggg
AF080254	V$IKRS	Ikaros zinc finger family	LyF-1 (Ikaros 1), enriched in B and T lymphocytes	Antibody-Producing Cells Blood Cells Bone Marrow Cells Hematopoietic System Immune System Leukocytes Lymphocytes Thymus Gland	0.98	110	122	116	-	1	0.864	-0.116	0		ggcTGGGcggggc
AF080254	V$IKRS	Ikaros zinc finger family	Ikaros 2, potential regulator of lymphocyte differentiation	Antibody-Producing Cells Blood Cells Bone Marrow Cells Hematopoietic System Immune System Leukocytes Lymphocytes Thymus Gland	0.98	139	151	145	-	1	0.879	-0.101	0		gccgGGGAggggg
AF080254	V$IKRS	Ikaros zinc finger family	Ikaros 2, potential regulator of lymphocyte differentiation	Antibody-Producing Cells Blood Cells Bone Marrow Cells Hematopoietic System Immune System Leukocytes Lymphocytes Thymus Gland	0.98	181	193	187	+	1	0.907	-0.073	0		aggcGGGAgggaa
AF080254	V$IKRS	Ikaros zinc finger family	Ikaros 2, potential regulator of lymphocyte differentiation	Antibody-Producing Cells Blood Cells Bone Marrow Cells Hematopoietic System Immune System Leukocytes Lymphocytes Thymus Gland	0.98	185	197	191	+	1	0.933	-0.047	0		gggaGGGAagggc
AF080254	V$IKRS	Ikaros zinc finger family	Ikaros 2, potential regulator of lymphocyte differentiation	Antibody-Producing Cells Blood Cells Bone Marrow Cells Hematopoietic System Immune System Leukocytes Lymphocytes Thymus Gland	0.98	236	248	242	-	1	0.95	-0.03	0		gggcGGGAaaagg
AF080254	V$IKRS	Ikaros zinc finger family	LyF-1 (Ikaros 1), enriched in B and T lymphocytes	Antibody-Producing Cells Blood Cells Bone Marrow Cells Hematopoietic System Immune System Leukocytes Lymphocytes Thymus Gland	0.98	246	258	252	+	1	0.875	-0.105	0		cccTGGGtggcat
AF080254	V$IKRS	Ikaros zinc finger family	Ikaros 2, potential regulator of lymphocyte differentiation	Antibody-Producing Cells Blood Cells Bone Marrow Cells Hematopoietic System Immune System Leukocytes Lymphocytes Thymus Gland	0.98	338	350	344	+	1	0.905	-0.075	0		ccgcGGGAggggg
AF080254	V$IKRS	Ikaros zinc finger family	Ikaros 2, potential regulator of lymphocyte differentiation	Antibody-Producing Cells Blood Cells Bone Marrow Cells Hematopoietic System Immune System Leukocytes Lymphocytes Thymus Gland	0.98	344	356	350	+	1	0.886	-0.094	0		gaggGGGAgggga
AF080254	V$IKRS	Ikaros zinc finger family	Ikaros 2, potential regulator of lymphocyte differentiation	Antibody-Producing Cells Blood Cells Bone Marrow Cells Hematopoietic System Immune System Leukocytes Lymphocytes Thymus Gland	0.98	349	361	355	+	1	0.887	-0.093	0		ggagGGGAcggcg
AF080254	V$IKRS	Ikaros zinc finger family	Ikaros 2, potential regulator of lymphocyte differentiation	Antibody-Producing Cells Blood Cells Bone Marrow Cells Hematopoietic System Immune System Leukocytes Lymphocytes Thymus Gland	0.98	357	369	363	+	1	0.946	-0.034	0		cggcGGGAaacgc
AF080254	V$IKRS	Ikaros zinc finger family	Ikaros 2, potential regulator of lymphocyte differentiation	Antibody-Producing Cells Blood Cells Bone Marrow Cells Hematopoietic System Immune System Leukocytes Lymphocytes Thymus Gland	0.98	372	384	378	+	1	0.886	-0.094	0		cccgGGGAgaaag
AF080254	V$IKRS	Ikaros zinc finger family	Ikaros 2, potential regulator of lymphocyte differentiation	Antibody-Producing Cells Blood Cells Bone Marrow Cells Hematopoietic System Immune System Leukocytes Lymphocytes Thymus Gland	0.98	590	602	596	+	1	0.891	-0.089	0		ggcgGGGAccgcg
AF080254	V$IKRS	Ikaros zinc finger family	Ikaros 2, potential regulator of lymphocyte differentiation	Antibody-Producing Cells Blood Cells Bone Marrow Cells Hematopoietic System Immune System Leukocytes Lymphocytes Thymus Gland	0.98	698	710	704	-	1	0.949	-0.031	0		ctccGGGAagccg
AF080254	V$IKRS	Ikaros zinc finger family	Ikaros 2, potential regulator of lymphocyte differentiation	Antibody-Producing Cells Blood Cells Bone Marrow Cells Hematopoietic System Immune System Leukocytes Lymphocytes Thymus Gland	0.98	770	782	776	+	1	0.897	-0.083	0		ctcgGGGAccccg
AF080254	V$IKRS	Ikaros zinc finger family	Ikaros 2, potential regulator of lymphocyte differentiation	Antibody-Producing Cells Blood Cells Bone Marrow Cells Hematopoietic System Immune System Leukocytes Lymphocytes Thymus Gland	0.98	780	792	786	-	1	0.914	-0.066	0		ggccGGGAgtcgg
AF080254	V$IKRS	Ikaros zinc finger family	Ikaros 2, potential regulator of lymphocyte differentiation	Antibody-Producing Cells Blood Cells Bone Marrow Cells Hematopoietic System Immune System Leukocytes Lymphocytes Thymus Gland	0.98	799	811	805	-	1	0.887	-0.093	0		ccggGGGAcgcgc
AF080254	V$IKRS	Ikaros zinc finger family	Ikaros 2, potential regulator of lymphocyte differentiation	Antibody-Producing Cells Blood Cells Bone Marrow Cells Hematopoietic System Immune System Leukocytes Lymphocytes Thymus Gland	0.98	850	862	856	+	1	0.879	-0.101	0		ccggGGGAggggg
AF080254	V$IKRS	Ikaros zinc finger family	Ikaros 2, potential regulator of lymphocyte differentiation	Antibody-Producing Cells Blood Cells Bone Marrow Cells Hematopoietic System Immune System Leukocytes Lymphocytes Thymus Gland	0.98	943	955	949	-	1	0.879	-0.101	0		tccgGGGAgcccg
AF080254	V$IKRS	Ikaros zinc finger family	Ikaros 2, potential regulator of lymphocyte differentiation	Antibody-Producing Cells Blood Cells Bone Marrow Cells Hematopoietic System Immune System Leukocytes Lymphocytes Thymus Gland	0.98	954	966	960	-	1	0.931	-0.049	0		ggtgGGGAaggtc
AF080254	V$IKRS	Ikaros zinc finger family	Ikaros 2, potential regulator of lymphocyte differentiation	Antibody-Producing Cells Blood Cells Bone Marrow Cells Hematopoietic System Immune System Leukocytes Lymphocytes Thymus Gland	0.98	975	987	981	+	1	0.902	-0.078	0		ccgaGGGAcgcgt
AF080254	V$IKRS	Ikaros zinc finger family	Ikaros 2, potential regulator of lymphocyte differentiation	Antibody-Producing Cells Blood Cells Bone Marrow Cells Hematopoietic System Immune System Leukocytes Lymphocytes Thymus Gland	0.98	1012	1024	1018	+	1	0.932	-0.048	0		gggtGGGAgggag
AF080254	V$IKRS	Ikaros zinc finger family	Ikaros 2, potential regulator of lymphocyte differentiation	Antibody-Producing Cells Blood Cells Bone Marrow Cells Hematopoietic System Immune System Leukocytes Lymphocytes Thymus Gland	0.98	1016	1028	1022	+	1	0.897	-0.083	0		gggaGGGAgccgc
AF080254	V$IKZF	Ikaros family zinc finger 5	IKAROS family zinc finger 5 (Pegasus)		0.96	23	35	29	-	0.89	0.891	-0.069	0		gggcgcGGGGtcc
AF080254	V$IKZF	Ikaros family zinc finger 5	IKAROS family zinc finger 5 (Pegasus)		0.96	79	91	85	-	0.89	0.899	-0.061	0		gcggggGCTGcgg
AF080254	V$IKZF	Ikaros family zinc finger 5	IKAROS family zinc finger 5 (Pegasus)		0.96	82	94	88	-	0.89	0.892	-0.068	0		gcggcgGGGGctg
AF080254	V$IKZF	Ikaros family zinc finger 5	IKAROS family zinc finger 5 (Pegasus)		0.96	103	115	109	-	0.89	0.91	-0.05	0		cggggcGGGGgat
AF080254	V$IKZF	Ikaros family zinc finger 5	IKAROS family zinc finger 5 (Pegasus)		0.96	108	120	114	-	0.89	0.872	-0.088	0		ctgggcGGGGcgg
AF080254	V$IKZF	Ikaros family zinc finger 5	IKAROS family zinc finger 5 (Pegasus)		0.96	124	136	130	-	0.89	0.875	-0.085	0		ccgggcGGGGccg
AF080254	V$IKZF	Ikaros family zinc finger 5	IKAROS family zinc finger 5 (Pegasus)		0.96	137	149	143	-	0.89	0.879	-0.081	0		cggggaGGGGgcg
AF080254	V$IKZF	Ikaros family zinc finger 5	IKAROS family zinc finger 5 (Pegasus)		0.96	180	192	186	+	0.89	0.905	-0.055	0		gaggcgGGAGgga
AF080254	V$IKZF	Ikaros family zinc finger 5	IKAROS family zinc finger 5 (Pegasus)		0.96	213	225	219	-	0.89	0.872	-0.088	0		aggggcGGGGcgg
AF080254	V$IKZF	Ikaros family zinc finger 5	IKAROS family zinc finger 5 (Pegasus)		0.96	274	286	280	-	0.89	0.902	-0.058	0		cggcttGTTGtgg
AF080254	V$IKZF	Ikaros family zinc finger 5	IKAROS family zinc finger 5 (Pegasus)		0.96	296	308	302	+	0.89	0.879	-0.081	0		gaggccGGGGccg
AF080254	V$IKZF	Ikaros family zinc finger 5	IKAROS family zinc finger 5 (Pegasus)		0.96	306	318	312	-	0.89	0.879	-0.081	0		cggggtGGGGcgg
AF080254	V$IKZF	Ikaros family zinc finger 5	IKAROS family zinc finger 5 (Pegasus)		0.96	309	321	315	-	1	0.904	-0.056	0		gggcggGGTGggg
AF080254	V$IKZF	Ikaros family zinc finger 5	IKAROS family zinc finger 5 (Pegasus)		0.96	311	323	317	-	0.89	0.927	-0.033	0		ccgggcGGGGtgg
AF080254	V$IKZF	Ikaros family zinc finger 5	IKAROS family zinc finger 5 (Pegasus)		0.96	325	337	331	+	0.89	0.859	-0.101	0		cgggccGGGGcct
AF080254	V$IKZF	Ikaros family zinc finger 5	IKAROS family zinc finger 5 (Pegasus)		0.96	340	352	346	+	0.89	0.938	-0.022	0		gcgggaGGGGgag
AF080254	V$IKZF	Ikaros family zinc finger 5	IKAROS family zinc finger 5 (Pegasus)		0.96	346	358	352	+	0.89	0.883	-0.077	0		gggggaGGGGacg
AF080254	V$IKZF	Ikaros family zinc finger 5	IKAROS family zinc finger 5 (Pegasus)		0.96	369	381	375	+	0.89	0.874	-0.086	0		cggcccGGGGaga
AF080254	V$IKZF	Ikaros family zinc finger 5	IKAROS family zinc finger 5 (Pegasus)		0.96	378	390	384	+	0.89	0.901	-0.059	0		gagaaaGGGGggc
AF080254	V$IKZF	Ikaros family zinc finger 5	IKAROS family zinc finger 5 (Pegasus)		0.96	385	397	391	+	0.89	0.876	-0.084	0		gggggcGGGGcgg
AF080254	V$IKZF	Ikaros family zinc finger 5	IKAROS family zinc finger 5 (Pegasus)		0.96	391	403	397	+	0.89	0.876	-0.084	0		ggggcgGGGGcgc
AF080254	V$IKZF	Ikaros family zinc finger 5	IKAROS family zinc finger 5 (Pegasus)		0.96	450	462	456	+	0.89	0.899	-0.061	0		ccgtcgGGGGgcg
AF080254	V$IKZF	Ikaros family zinc finger 5	IKAROS family zinc finger 5 (Pegasus)		0.96	482	494	488	+	0.89	0.872	-0.088	0		cggggcGGGGcgg
AF080254	V$IKZF	Ikaros family zinc finger 5	IKAROS family zinc finger 5 (Pegasus)		0.96	648	660	654	-	0.89	0.89	-0.07	0		ggggctGCTGctg
AF080254	V$IKZF	Ikaros family zinc finger 5	IKAROS family zinc finger 5 (Pegasus)		0.96	673	685	679	-	0.89	0.909	-0.051	0		gcgctcGGGGttc
AF080254	V$IKZF	Ikaros family zinc finger 5	IKAROS family zinc finger 5 (Pegasus)		0.96	721	733	727	-	0.89	0.877	-0.083	0		ggggctGCTGccg
AF080254	V$IKZF	Ikaros family zinc finger 5	IKAROS family zinc finger 5 (Pegasus)		0.96	767	779	773	+	0.89	0.85	-0.11	0		cggctcGGGGacc
AF080254	V$IKZF	Ikaros family zinc finger 5	IKAROS family zinc finger 5 (Pegasus)		0.96	781	793	787	-	0.89	0.891	-0.069	0		gggccgGGAGtcg
AF080254	V$IKZF	Ikaros family zinc finger 5	IKAROS family zinc finger 5 (Pegasus)		0.96	790	802	796	-	0.89	0.89	-0.07	0		gcgctcGCTGggc
AF080254	V$IKZF	Ikaros family zinc finger 5	IKAROS family zinc finger 5 (Pegasus)		0.96	802	814	808	-	0.89	0.881	-0.079	0		gcgccgGGGGacg
AF080254	V$IKZF	Ikaros family zinc finger 5	IKAROS family zinc finger 5 (Pegasus)		0.96	832	844	838	-	0.89	0.886	-0.074	0		gcggccGCTGcct
AF080254	V$IKZF	Ikaros family zinc finger 5	IKAROS family zinc finger 5 (Pegasus)		0.96	846	858	852	+	0.89	0.92	-0.04	0		gagcccGGGGgag
AF080254	V$IKZF	Ikaros family zinc finger 5	IKAROS family zinc finger 5 (Pegasus)		0.96	852	864	858	+	0.89	0.896	-0.064	0		gggggaGGGGggc
AF080254	V$IKZF	Ikaros family zinc finger 5	IKAROS family zinc finger 5 (Pegasus)		0.96	854	866	860	+	0.89	0.887	-0.073	0		gggaggGGGGcgg
AF080254	V$IKZF	Ikaros family zinc finger 5	IKAROS family zinc finger 5 (Pegasus)		0.96	865	877	871	-	1	0.918	-0.042	0		gcgggcGGTGgcc
AF080254	V$IKZF	Ikaros family zinc finger 5	IKAROS family zinc finger 5 (Pegasus)		0.96	901	913	907	+	0.89	0.894	-0.066	0		gagcgcGGAGggc
AF080254	V$IKZF	Ikaros family zinc finger 5	IKAROS family zinc finger 5 (Pegasus)		0.96	923	935	929	+	1	0.925	-0.035	0		ccgagcGGTGctg
AF080254	V$IKZF	Ikaros family zinc finger 5	IKAROS family zinc finger 5 (Pegasus)		0.96	946	958	952	-	0.89	0.896	-0.064	0		aggtccGGGGagc
AF080254	V$IKZF	Ikaros family zinc finger 5	IKAROS family zinc finger 5 (Pegasus)		0.96	1011	1023	1017	+	0.89	0.874	-0.086	0		agggtgGGAGgga
AF080254	V$IKZF	Ikaros family zinc finger 5	IKAROS family zinc finger 5 (Pegasus)		0.96	1026	1038	1032	-	0.89	0.892	-0.068	0		gcgggcGGGGgcg
AF080254	V$IKZF	Ikaros family zinc finger 5	IKAROS family zinc finger 5 (Pegasus)		0.96	1037	1049	1043	-	0.89	0.871	-0.089	0		gcggagGGGGcgc
AF080254	V$IKZF	Ikaros family zinc finger 5	IKAROS family zinc finger 5 (Pegasus)		0.96	1041	1053	1047	-	0.89	0.885	-0.075	0		aggggcGGAGggg
AF080254	V$IKZF	Ikaros family zinc finger 5	IKAROS family zinc finger 5 (Pegasus)		0.96	1046	1058	1052	-	0.89	0.872	-0.088	0		gggcgaGGGGcgg
AF080254	V$IKZF	Ikaros family zinc finger 5	IKAROS family zinc finger 5 (Pegasus)		0.96	1053	1065	1059	-	0.89	0.883	-0.077	0		gggtttGGGGcga
AF080254	V$INSM	Insulinoma associated factors	Zinc finger protein insulinoma-associated 1 (IA-1) functions as a transcriptional repressor	Digestive System Endocrine System Liver Pancreas	0.9	107	119	113	-	1	0.881	-0.019	0		tgggcGGGGcggg
AF080254	V$INSM	Insulinoma associated factors	Zinc finger protein insulinoma-associated 1 (IA-1) functions as a transcriptional repressor	Digestive System Endocrine System Liver Pancreas	0.9	408	420	414	-	1	0.859	-0.041	0		tcgcgGGGGcggg
AF080254	V$IRXF	Iroquois homeobox transcription factors	Iroquois homeobox 5	Brain Cardiovascular System Central Nervous System Embryonic Structures Heart Muscles Myocardium Nervous System Neurons	0.86	523	535	529	-	1	0.917	0.057	0		acaaCATGtgact
AF080254	V$IRXF	Iroquois homeobox transcription factors	Iroquois homeobox 5	Brain Cardiovascular System Central Nervous System Embryonic Structures Heart Muscles Myocardium Nervous System Neurons	0.86	524	536	530	+	1	0.917	0.057	0		gtcaCATGttgtt
AF080254	V$KLFS	Krueppel like transcription factors	Kruppel-like factor 7 (ubiquitous, UKLF)	Blood Cells Bone Marrow Cells Digestive System Embryonic Structures Erythrocytes Hematopoietic System Liver	0.92	22	40	31	-	1	0.902	-0.018	0		tctcggGGCGcggggtccc
AF080254	V$KLFS	Krueppel like transcription factors	Kruppel-like factor 7 (ubiquitous, UKLF)	Blood Cells Bone Marrow Cells Digestive System Embryonic Structures Erythrocytes Hematopoietic System Liver	0.92	100	118	109	-	1	0.943	0.023	1	part of model match of KLFS_SP1F_03	gggcggGGCGggggatcgg
AF080254	V$KLFS	Krueppel like transcription factors	Core promoter-binding protein (CPBP) with 3 Krueppel-type zinc fingers (KLF6, ZF9)	Blood Cells Bone Marrow Cells Digestive System Embryonic Structures Erythrocytes Hematopoietic System Liver	0.89	102	120	111	-	1	0.897	0.007	0		ctgggcGGGGcgggggatc
AF080254	V$KLFS	Krueppel like transcription factors	Kruppel-like factor 7 (ubiquitous, UKLF)	Blood Cells Bone Marrow Cells Digestive System Embryonic Structures Erythrocytes Hematopoietic System Liver	0.92	105	123	114	-	1	0.954	0.034	1	part of model match of SP1F_KLFS_01	cggctgGGCGgggcggggg
AF080254	V$KLFS	Krueppel like transcription factors	Kruppel-like factor 7 (ubiquitous, UKLF)	Blood Cells Bone Marrow Cells Digestive System Embryonic Structures Erythrocytes Hematopoietic System Liver	0.92	121	139	130	-	1	0.951	0.031	1	part of model match of KLFS_SP1F_01,KLFS_SP1F_03	gcgccgGGCGgggccgcgg
AF080254	V$KLFS	Krueppel like transcription factors	Core promoter-binding protein (CPBP) with 3 Krueppel-type zinc fingers (KLF6, ZF9)	Blood Cells Bone Marrow Cells Digestive System Embryonic Structures Erythrocytes Hematopoietic System Liver	0.89	130	148	139	-	1	0.904	0.014	1	part of model match of SP1F_KLFS_01	ggggagGGGGcgccgggcg
AF080254	V$KLFS	Krueppel like transcription factors	Kidney-enriched kruppel-like factor, KLF15	Blood Cells Bone Marrow Cells Digestive System Embryonic Structures Erythrocytes Hematopoietic System Liver	0.91	133	151	142	-	1	0.897	-0.013	0		gccggggagGGGGcgccgg
AF080254	V$KLFS	Krueppel like transcription factors	Core promoter-binding protein (CPBP) with 3 Krueppel-type zinc fingers (KLF6, ZF9)	Blood Cells Bone Marrow Cells Digestive System Embryonic Structures Erythrocytes Hematopoietic System Liver	0.89	136	154	145	-	1	0.862	-0.028	0		tccgccGGGGagggggcgc
AF080254	V$KLFS	Krueppel like transcription factors	Kidney-enriched kruppel-like factor, KLF15	Blood Cells Bone Marrow Cells Digestive System Embryonic Structures Erythrocytes Hematopoietic System Liver	0.91	139	157	148	-	1	0.907	-0.003	1	part of model match of KLFS_SP1F_01	gcttccgccGGGGaggggg
AF080254	V$KLFS	Krueppel like transcription factors	Gut-enriched Krueppel-like factor	Blood Cells Bone Marrow Cells Digestive System Embryonic Structures Erythrocytes Hematopoietic System Liver	0.86	184	202	193	+	1	0.857	-0.003	0		cgggagggaAGGGccctgc
AF080254	V$KLFS	Krueppel like transcription factors	Kruppel-like factor 7 (ubiquitous, UKLF)	Blood Cells Bone Marrow Cells Digestive System Embryonic Structures Erythrocytes Hematopoietic System Liver	0.92	205	223	214	-	1	0.858	-0.062	0		gggcggGGCGggccacggc
AF080254	V$KLFS	Krueppel like transcription factors	Core promoter-binding protein (CPBP) with 3 Krueppel-type zinc fingers (KLF6, ZF9)	Blood Cells Bone Marrow Cells Digestive System Embryonic Structures Erythrocytes Hematopoietic System Liver	0.89	207	225	216	-	1	0.9	0.01	0		aggggcGGGGcgggccacg
AF080254	V$KLFS	Krueppel like transcription factors	Kruppel-like factor 7 (ubiquitous, UKLF)	Blood Cells Bone Marrow Cells Digestive System Embryonic Structures Erythrocytes Hematopoietic System Liver	0.92	210	228	219	-	1	0.976	0.056	1	part of model match of KLFS_SP1F_03,SP1F_KLFS_01	aagaggGGCGgggcgggcc
AF080254	V$KLFS	Krueppel like transcription factors	Core promoter-binding protein (CPBP) with 3 Krueppel-type zinc fingers (KLF6, ZF9)	Blood Cells Bone Marrow Cells Digestive System Embryonic Structures Erythrocytes Hematopoietic System Liver	0.89	212	230	221	-	1	0.885	-0.005	0		ggaagaGGGGcggggcggg
AF080254	V$KLFS	Krueppel like transcription factors	Kidney-enriched kruppel-like factor, KLF15	Blood Cells Bone Marrow Cells Digestive System Embryonic Structures Erythrocytes Hematopoietic System Liver	0.91	215	233	224	-	1	0.932	0.022	0		cgcggaagaGGGGcggggc
AF080254	V$KLFS	Krueppel like transcription factors	Kruppel-like factor 7 (ubiquitous, UKLF)	Blood Cells Bone Marrow Cells Digestive System Embryonic Structures Erythrocytes Hematopoietic System Liver	0.92	223	241	232	-	1	0.92	0	1	part of model match of KLFS_SP1F_01	aaaaggGGCGcggaagagg
AF080254	V$KLFS	Krueppel like transcription factors	Gut-enriched Krueppel-like factor	Blood Cells Bone Marrow Cells Digestive System Embryonic Structures Erythrocytes Hematopoietic System Liver	0.96	229	247	238	-	1	0.922	-0.038	1	part of model match of KLFS_SP1F_01	ggcgggaAAAGgggcgcgg
AF080254	V$KLFS	Krueppel like transcription factors	Basic krueppel-like factor (KLF3)	Blood Cells Bone Marrow Cells Digestive System Embryonic Structures Erythrocytes Hematopoietic System Liver	0.95	245	263	254	+	1	0.897	-0.053	0		gccctGGGTggcatctcct
AF080254	V$KLFS	Krueppel like transcription factors	Core promoter-binding protein (CPBP) with 3 Krueppel-type zinc fingers (KLF6, ZF9)	Blood Cells Bone Marrow Cells Digestive System Embryonic Structures Erythrocytes Hematopoietic System Liver	0.89	300	318	309	-	1	0.896	0.006	0		cggggtGGGGcggccccgg
AF080254	V$KLFS	Krueppel like transcription factors	Basic krueppel-like factor (KLF3)	Blood Cells Bone Marrow Cells Digestive System Embryonic Structures Erythrocytes Hematopoietic System Liver	0.95	303	321	312	-	1	0.99	0.04	0		gggcgGGGTggggcggccc
AF080254	V$KLFS	Krueppel like transcription factors	Gut-enriched Krueppel-like factor / KLF4	Blood Cells Bone Marrow Cells Digestive System Embryonic Structures Erythrocytes Hematopoietic System Liver	0.98	305	323	314	-	1	0.902	-0.078	0		ccgggcgggGTGGggcggc
AF080254	V$KLFS	Krueppel like transcription factors	Kruppel-like factor 7 (ubiquitous, UKLF)	Blood Cells Bone Marrow Cells Digestive System Embryonic Structures Erythrocytes Hematopoietic System Liver	0.92	308	326	317	-	1	0.956	0.036	1	part of model match of KLFS_SP1F_03	cggccgGGCGgggtggggc
AF080254	V$KLFS	Krueppel like transcription factors	Kidney-enriched kruppel-like factor, KLF15	Blood Cells Bone Marrow Cells Digestive System Embryonic Structures Erythrocytes Hematopoietic System Liver	0.91	338	356	347	+	1	0.942	0.032	0		ccgcgggagGGGGagggga
AF080254	V$KLFS	Krueppel like transcription factors	Core promoter-binding protein (CPBP) with 3 Krueppel-type zinc fingers (KLF6, ZF9)	Blood Cells Bone Marrow Cells Digestive System Embryonic Structures Erythrocytes Hematopoietic System Liver	0.89	341	359	350	+	1	0.959	0.069	0		cgggagGGGGaggggacgg
AF080254	V$KLFS	Krueppel like transcription factors	Kidney-enriched kruppel-like factor, KLF15	Blood Cells Bone Marrow Cells Digestive System Embryonic Structures Erythrocytes Hematopoietic System Liver	0.91	343	361	352	+	1	0.859	-0.051	0		ggagggggaGGGGacggcg
AF080254	V$KLFS	Krueppel like transcription factors	Kidney-enriched kruppel-like factor, KLF15	Blood Cells Bone Marrow Cells Digestive System Embryonic Structures Erythrocytes Hematopoietic System Liver	0.91	366	384	375	+	1	0.866	-0.044	0		acgcggcccGGGGagaaag
AF080254	V$KLFS	Krueppel like transcription factors	Gut-enriched Krueppel-like factor	Blood Cells Bone Marrow Cells Digestive System Embryonic Structures Erythrocytes Hematopoietic System Liver	0.96	374	392	383	+	1	0.912	-0.048	1	part of model match of KLFS_SP1F_01,SP1F_KLFS_01	cggggagAAAGgggggcgg
AF080254	V$KLFS	Krueppel like transcription factors	Kidney-enriched kruppel-like factor, KLF15	Blood Cells Bone Marrow Cells Digestive System Embryonic Structures Erythrocytes Hematopoietic System Liver	0.91	377	395	386	+	1	0.902	-0.008	0		ggagaaaggGGGGcggggc
AF080254	V$KLFS	Krueppel like transcription factors	Core promoter-binding protein (CPBP) with 3 Krueppel-type zinc fingers (KLF6, ZF9)	Blood Cells Bone Marrow Cells Digestive System Embryonic Structures Erythrocytes Hematopoietic System Liver	0.89	380	398	389	+	1	0.978	0.088	1	part of model match of SP1F_KLFS_01	gaaaggGGGGcggggcggg
AF080254	V$KLFS	Krueppel like transcription factors	Kruppel-like factor 7 (ubiquitous, UKLF)	Blood Cells Bone Marrow Cells Digestive System Embryonic Structures Erythrocytes Hematopoietic System Liver	0.92	382	400	391	+	1	0.968	0.048	1	part of model match of KLFS_SP1F_03	aaggggGGCGgggcggggg
AF080254	V$KLFS	Krueppel like transcription factors	Core promoter-binding protein (CPBP) with 3 Krueppel-type zinc fingers (KLF6, ZF9)	Blood Cells Bone Marrow Cells Digestive System Embryonic Structures Erythrocytes Hematopoietic System Liver	0.89	385	403	394	+	1	0.897	0.007	0		gggggcGGGGcgggggcgc
AF080254	V$KLFS	Krueppel like transcription factors	Kruppel-like factor 7 (ubiquitous, UKLF)	Blood Cells Bone Marrow Cells Digestive System Embryonic Structures Erythrocytes Hematopoietic System Liver	0.92	387	405	396	+	1	0.953	0.033	0		gggcggGGCGggggcgcgc
AF080254	V$KLFS	Krueppel like transcription factors	Core promoter-binding protein (CPBP) with 3 Krueppel-type zinc fingers (KLF6, ZF9)	Blood Cells Bone Marrow Cells Digestive System Embryonic Structures Erythrocytes Hematopoietic System Liver	0.89	391	409	400	+	1	0.898	0.008	0		ggggcgGGGGcgcgcggcc
AF080254	V$KLFS	Krueppel like transcription factors	Kruppel-like factor 7 (ubiquitous, UKLF)	Blood Cells Bone Marrow Cells Digestive System Embryonic Structures Erythrocytes Hematopoietic System Liver	0.92	401	419	410	-	1	0.862	-0.058	0		cgcgggGGCGggccgcgcg
AF080254	V$KLFS	Krueppel like transcription factors	Core promoter-binding protein (CPBP) with 3 Krueppel-type zinc fingers (KLF6, ZF9)	Blood Cells Bone Marrow Cells Digestive System Embryonic Structures Erythrocytes Hematopoietic System Liver	0.89	403	421	412	-	1	0.991	0.101	1	part of model match of SP1F_KLFS_01	ctcgcgGGGGcgggccgcg
AF080254	V$KLFS	Krueppel like transcription factors	Kidney-enriched kruppel-like factor, KLF15	Blood Cells Bone Marrow Cells Digestive System Embryonic Structures Erythrocytes Hematopoietic System Liver	0.91	406	424	415	-	1	0.894	-0.016	0		gcgctcgcgGGGGcgggcc
AF080254	V$KLFS	Krueppel like transcription factors	Kidney-enriched kruppel-like factor, KLF15	Blood Cells Bone Marrow Cells Digestive System Embryonic Structures Erythrocytes Hematopoietic System Liver	0.91	446	464	455	+	1	0.865	-0.045	0		ccgtccgtcGGGGggcgcg
AF080254	V$KLFS	Krueppel like transcription factors	Kidney-enriched kruppel-like factor, KLF15	Blood Cells Bone Marrow Cells Digestive System Embryonic Structures Erythrocytes Hematopoietic System Liver	0.91	448	466	457	+	1	0.887	-0.023	0		gtccgtcggGGGGcgcggc
AF080254	V$KLFS	Krueppel like transcription factors	Core promoter-binding protein (CPBP) with 3 Krueppel-type zinc fingers (KLF6, ZF9)	Blood Cells Bone Marrow Cells Digestive System Embryonic Structures Erythrocytes Hematopoietic System Liver	0.89	451	469	460	+	1	0.882	-0.008	0		cgtcggGGGGcgcggcgcc
AF080254	V$KLFS	Krueppel like transcription factors	Kruppel-like factor 7 (ubiquitous, UKLF)	Blood Cells Bone Marrow Cells Digestive System Embryonic Structures Erythrocytes Hematopoietic System Liver	0.92	453	471	462	+	1	0.922	0.002	0		tcggggGGCGcggcgccaa
AF080254	V$KLFS	Krueppel like transcription factors	Kidney-enriched kruppel-like factor, KLF15	Blood Cells Bone Marrow Cells Digestive System Embryonic Structures Erythrocytes Hematopoietic System Liver	0.91	474	492	483	+	1	0.912	0.002	1	part of model match of SP1F_KLFS_01	cgaggcagcGGGGcggggc
AF080254	V$KLFS	Krueppel like transcription factors	Core promoter-binding protein (CPBP) with 3 Krueppel-type zinc fingers (KLF6, ZF9)	Blood Cells Bone Marrow Cells Digestive System Embryonic Structures Erythrocytes Hematopoietic System Liver	0.89	477	495	486	+	1	0.885	-0.005	0		ggcagcGGGGcggggcggc
AF080254	V$KLFS	Krueppel like transcription factors	Kruppel-like factor 7 (ubiquitous, UKLF)	Blood Cells Bone Marrow Cells Digestive System Embryonic Structures Erythrocytes Hematopoietic System Liver	0.92	479	497	488	+	1	0.961	0.041	1	part of model match of KLFS_SP1F_03	cagcggGGCGgggcggccg
AF080254	V$KLFS	Krueppel like transcription factors	Core promoter-binding protein (CPBP) with 3 Krueppel-type zinc fingers (KLF6, ZF9)	Blood Cells Bone Marrow Cells Digestive System Embryonic Structures Erythrocytes Hematopoietic System Liver	0.89	482	500	491	+	1	0.905	0.015	0		cggggcGGGGcggccgcgc
AF080254	V$KLFS	Krueppel like transcription factors	Erythroid krueppel like factor (EKLF)	Blood Cells Bone Marrow Cells Digestive System Embryonic Structures Erythrocytes Hematopoietic System Liver	0.89	670	688	679	-	1	0.857	-0.033	0		cgggcgctcgGGGTtccgc
AF080254	V$KLFS	Krueppel like transcription factors	Basic krueppel-like factor (KLF3)	Blood Cells Bone Marrow Cells Digestive System Embryonic Structures Erythrocytes Hematopoietic System Liver	0.95	684	702	693	-	1	0.93	-0.02	0		agccgGGGTgcgcccgggc
AF080254	V$KLFS	Krueppel like transcription factors	Kidney-enriched kruppel-like factor, KLF15	Blood Cells Bone Marrow Cells Digestive System Embryonic Structures Erythrocytes Hematopoietic System Liver	0.91	689	707	698	-	1	0.886	-0.024	0		cgggaagccGGGGtgcgcc
AF080254	V$KLFS	Krueppel like transcription factors	Basic transcription element (BTE) binding protein, BTEB3, FKLF-2	Blood Cells Bone Marrow Cells Digestive System Embryonic Structures Erythrocytes Hematopoietic System Liver	0.93	778	796	787	-	1	0.882	-0.048	0		gctgggccgGGAGtcgggg
AF080254	V$KLFS	Krueppel like transcription factors	Kidney-enriched kruppel-like factor, KLF15	Blood Cells Bone Marrow Cells Digestive System Embryonic Structures Erythrocytes Hematopoietic System Liver	0.91	844	862	853	+	1	0.885	-0.025	0		cagagcccgGGGGaggggg
AF080254	V$KLFS	Krueppel like transcription factors	Core promoter-binding protein (CPBP) with 3 Krueppel-type zinc fingers (KLF6, ZF9)	Blood Cells Bone Marrow Cells Digestive System Embryonic Structures Erythrocytes Hematopoietic System Liver	0.89	847	865	856	+	1	0.94	0.05	1	part of model match of SP1F_KLFS_01	agcccgGGGGaggggggcg
AF080254	V$KLFS	Krueppel like transcription factors	Kidney-enriched kruppel-like factor, KLF15	Blood Cells Bone Marrow Cells Digestive System Embryonic Structures Erythrocytes Hematopoietic System Liver	0.91	849	867	858	+	1	0.943	0.033	0		cccgggggaGGGGggcggc
AF080254	V$KLFS	Krueppel like transcription factors	Kidney-enriched kruppel-like factor, KLF15	Blood Cells Bone Marrow Cells Digestive System Embryonic Structures Erythrocytes Hematopoietic System Liver	0.91	851	869	860	+	1	0.895	-0.015	0		cgggggaggGGGGcggcca
AF080254	V$KLFS	Krueppel like transcription factors	Core promoter-binding protein (CPBP) with 3 Krueppel-type zinc fingers (KLF6, ZF9)	Blood Cells Bone Marrow Cells Digestive System Embryonic Structures Erythrocytes Hematopoietic System Liver	0.89	854	872	863	+	1	0.986	0.096	1	part of model match of SP1F_KLFS_01	gggaggGGGGcggccaccg
AF080254	V$KLFS	Krueppel like transcription factors	Kruppel-like factor 7 (ubiquitous, UKLF)	Blood Cells Bone Marrow Cells Digestive System Embryonic Structures Erythrocytes Hematopoietic System Liver	0.92	905	923	914	+	1	0.916	-0.004	0		gcggagGGCGcggcgccgc
AF080254	V$KLFS	Krueppel like transcription factors	Kidney-enriched kruppel-like factor, KLF15	Blood Cells Bone Marrow Cells Digestive System Embryonic Structures Erythrocytes Hematopoietic System Liver	0.91	943	961	952	-	1	0.857	-0.053	0		ggaaggtccGGGGagcccg
AF080254	V$KLFS	Krueppel like transcription factors	Kruppel-like factor 7 (ubiquitous, UKLF) (secondary DNA binding preference)	Blood Cells Bone Marrow Cells Digestive System Embryonic Structures Erythrocytes Hematopoietic System Liver	0.87	999	1017	1008	+	1	0.864	-0.006	0		cggccgGGCGcaagggtgg
AF080254	V$KLFS	Krueppel like transcription factors	Erythroid krueppel like factor (EKLF)	Blood Cells Bone Marrow Cells Digestive System Embryonic Structures Erythrocytes Hematopoietic System Liver	0.89	1002	1020	1011	+	1	0.859	-0.031	0		ccgggcgcaaGGGTgggag
AF080254	V$KLFS	Krueppel like transcription factors	Basic krueppel-like factor (KLF3)	Blood Cells Bone Marrow Cells Digestive System Embryonic Structures Erythrocytes Hematopoietic System Liver	0.95	1007	1025	1016	+	1	0.921	-0.029	0		cgcaaGGGTgggagggagc
AF080254	V$KLFS	Krueppel like transcription factors	Basic transcription element (BTE) binding protein, BTEB3, FKLF-2	Blood Cells Bone Marrow Cells Digestive System Embryonic Structures Erythrocytes Hematopoietic System Liver	0.93	1012	1030	1021	+	1	0.883	-0.047	0		gggtgggagGGAGccgccc
AF080254	V$KLFS	Krueppel like transcription factors	Kruppel-like factor 7 (ubiquitous, UKLF) (secondary DNA binding preference)	Blood Cells Bone Marrow Cells Digestive System Embryonic Structures Erythrocytes Hematopoietic System Liver	0.87	1017	1035	1026	-	1	0.855	-0.015	0		ggcgggGGCGgctccctcc
AF080254	V$KLFS	Krueppel like transcription factors	Core promoter-binding protein (CPBP) with 3 Krueppel-type zinc fingers (KLF6, ZF9)	Blood Cells Bone Marrow Cells Digestive System Embryonic Structures Erythrocytes Hematopoietic System Liver	0.89	1019	1037	1028	-	1	0.98	0.09	1	part of model match of KLFS_SP1F_03,SP1F_KLFS_01	cgggcgGGGGcggctccct
AF080254	V$KLFS	Krueppel like transcription factors	Kruppel-like factor 7 (ubiquitous, UKLF)	Blood Cells Bone Marrow Cells Digestive System Embryonic Structures Erythrocytes Hematopoietic System Liver	0.92	1023	1041	1032	-	1	0.94	0.02	0		ggcgcgGGCGggggcggct
AF080254	V$KLFS	Krueppel like transcription factors	Kruppel-like factor 7 (ubiquitous, UKLF)	Blood Cells Bone Marrow Cells Digestive System Embryonic Structures Erythrocytes Hematopoietic System Liver	0.92	1029	1047	1038	-	1	0.917	-0.003	1	part of model match of SP1F_KLFS_01	ggagggGGCGcgggcgggg
AF080254	V$KLFS	Krueppel like transcription factors	Core promoter-binding protein (CPBP) with 3 Krueppel-type zinc fingers (KLF6, ZF9)	Blood Cells Bone Marrow Cells Digestive System Embryonic Structures Erythrocytes Hematopoietic System Liver	0.89	1031	1049	1040	-	1	0.899	0.009	1	part of model match of KLFS_SP1F_01,SP1F_KLFS_01	gcggagGGGGcgcgggcgg
AF080254	V$KLFS	Krueppel like transcription factors	Kidney-enriched kruppel-like factor, KLF15	Blood Cells Bone Marrow Cells Digestive System Embryonic Structures Erythrocytes Hematopoietic System Liver	0.91	1034	1052	1043	-	1	0.886	-0.024	0		ggggcggagGGGGcgcggg
AF080254	V$KLFS	Krueppel like transcription factors	Kruppel-like factor 7 (ubiquitous, UKLF) (secondary DNA binding preference)	Blood Cells Bone Marrow Cells Digestive System Embryonic Structures Erythrocytes Hematopoietic System Liver	0.87	1038	1056	1047	-	1	0.879	0.009	1	part of model match of SP1F_KLFS_01	gcgaggGGCGgagggggcg
AF080254	V$KLFS	Krueppel like transcription factors	Core promoter-binding protein (CPBP) with 3 Krueppel-type zinc fingers (KLF6, ZF9)	Blood Cells Bone Marrow Cells Digestive System Embryonic Structures Erythrocytes Hematopoietic System Liver	0.89	1040	1058	1049	-	1	0.877	-0.013	0		gggcgaGGGGcggaggggg
AF080254	V$KLFS	Krueppel like transcription factors	Kidney-enriched kruppel-like factor, KLF15	Blood Cells Bone Marrow Cells Digestive System Embryonic Structures Erythrocytes Hematopoietic System Liver	0.91	1043	1061	1052	-	1	0.911	0.001	1	part of model match of KLFS_SP1F_01,SP1F_KLFS_01	ttggggcgaGGGGcggagg
AF080254	V$KLFS	Krueppel like transcription factors	Kruppel-like factor 7 (ubiquitous, UKLF)	Blood Cells Bone Marrow Cells Digestive System Embryonic Structures Erythrocytes Hematopoietic System Liver	0.92	1045	1063	1054	-	1	0.907	-0.013	0		gtttggGGCGaggggcgga
AF080254	V$KLFS	Krueppel like transcription factors	Kidney-enriched kruppel-like factor, KLF15	Blood Cells Bone Marrow Cells Digestive System Embryonic Structures Erythrocytes Hematopoietic System Liver	0.91	1050	1068	1059	-	1	0.891	-0.019	0		caggggtttGGGGcgaggg
AF080254	V$LHXF	Lim homeodomain factors	ISL LIM homeobox 2	Brain Cardiovascular System Central Nervous System Digestive System Ear Embryonic Structures Endocrine System Eye Heart Islets of Langerhans Kidney Muscles Myocardium Nervous System Neurons Pancreas Pituitary Gland Spinal Cord Testis Urogenital System	0.87	156	178	167	+	1	0.891	0.021	0		gctcaagcccaATTAattgagtc
AF080254	V$LHXF	Lim homeodomain factors	Homeodomain binding site in LIM/Homeodomain factor LHX3	Brain Cardiovascular System Central Nervous System Digestive System Ear Embryonic Structures Endocrine System Eye Heart Islets of Langerhans Kidney Muscles Myocardium Nervous System Neurons Pancreas Pituitary Gland Spinal Cord Testis Urogenital System	0.81	157	179	168	-	1	0.899	0.089	0		ggactcaaTTAAttgggcttgag
AF080254	V$LHXF	Lim homeodomain factors	Homeodomain binding site in LIM/Homeodomain factor LHX3	Brain Cardiovascular System Central Nervous System Digestive System Ear Embryonic Structures Endocrine System Eye Heart Islets of Langerhans Kidney Muscles Myocardium Nervous System Neurons Pancreas Pituitary Gland Spinal Cord Testis Urogenital System	0.81	160	182	171	+	1	0.914	0.104	0		aagcccaaTTAAttgagtccgag
AF080254	V$LHXF	Lim homeodomain factors	ISL LIM homeobox 2	Brain Cardiovascular System Central Nervous System Digestive System Ear Embryonic Structures Endocrine System Eye Heart Islets of Langerhans Kidney Muscles Myocardium Nervous System Neurons Pancreas Pituitary Gland Spinal Cord Testis Urogenital System	0.87	161	183	172	-	1	0.914	0.044	0		cctcggactcaATTAattgggct
AF080254	V$LHXF	Lim homeodomain factors	LIM homeobox 6	Brain Cardiovascular System Central Nervous System Digestive System Ear Embryonic Structures Endocrine System Eye Heart Islets of Langerhans Kidney Muscles Myocardium Nervous System Neurons Pancreas Pituitary Gland Spinal Cord Testis Urogenital System	0.84	280	302	291	-	1	0.868	0.028	0		cggcctcatTAATcagcggcttg
AF080254	V$LHXF	Lim homeodomain factors	LIM-homeodomain transcription factor	Brain Cardiovascular System Central Nervous System Digestive System Ear Embryonic Structures Endocrine System Eye Heart Islets of Langerhans Kidney Muscles Myocardium Nervous System Neurons Pancreas Pituitary Gland Spinal Cord Testis Urogenital System	0.91	284	306	295	-	1	0.869	-0.041	0		gccccggcctcatTAATcagcgg
AF080254	V$MAZF	Myc associated zinc fingers	Myc associated zinc finger protein (MAZ)	Blood Cells Immune System Leukocytes	0.9	4	16	10	-	1	0.871	-0.029	0		tggcGAGGgcggc
AF080254	V$MAZF	Myc associated zinc fingers	Myc associated zinc finger protein (MAZ)	Blood Cells Immune System Leukocytes	0.9	51	63	57	-	0.867	0.892	-0.008	0		atggGCGGcgagc
AF080254	V$MAZF	Myc associated zinc fingers	MYC-associated zinc finger protein related transcription factor	Blood Cells Immune System Leukocytes	0.88	83	95	89	-	1	0.86	-0.02	0		ggcggcGGGGgct
AF080254	V$MAZF	Myc associated zinc fingers	MYC-associated zinc finger protein related transcription factor	Blood Cells Immune System Leukocytes	0.88	103	115	109	-	1	0.887	0.007	0		cggggcGGGGgat
AF080254	V$MAZF	Myc associated zinc fingers	Myc associated zinc finger protein (MAZ)	Blood Cells Immune System Leukocytes	0.9	108	120	114	-	0.867	0.902	0.002	0		ctggGCGGggcgg
AF080254	V$MAZF	Myc associated zinc fingers	MYC-associated zinc finger protein related transcription factor	Blood Cells Immune System Leukocytes	0.88	124	136	130	-	1	0.915	0.035	0		ccgggcGGGGccg
AF080254	V$MAZF	Myc associated zinc fingers	MYC-associated zinc finger protein related transcription factor	Blood Cells Immune System Leukocytes	0.88	137	149	143	-	1	0.911	0.031	0		cggggaGGGGgcg
AF080254	V$MAZF	Myc associated zinc fingers	Myc associated zinc finger protein (MAZ)	Blood Cells Immune System Leukocytes	0.9	176	188	182	+	1	0.88	-0.02	0		gtccGAGGcggga
AF080254	V$MAZF	Myc associated zinc fingers	Myc associated zinc finger protein (MAZ)	Blood Cells Immune System Leukocytes	0.9	183	195	189	+	1	0.905	0.005	0		gcggGAGGgaagg
AF080254	V$MAZF	Myc associated zinc fingers	MYC-associated zinc finger protein related transcription factor	Blood Cells Immune System Leukocytes	0.88	213	225	219	-	1	0.915	0.035	0		aggggcGGGGcgg
AF080254	V$MAZF	Myc associated zinc fingers	Myc associated zinc finger protein (MAZ)	Blood Cells Immune System Leukocytes	0.9	218	230	224	-	1	0.888	-0.012	0		ggaaGAGGggcgg
AF080254	V$MAZF	Myc associated zinc fingers	Myc associated zinc finger protein (MAZ)	Blood Cells Immune System Leukocytes	0.9	256	268	262	-	1	0.899	-0.001	0		ggcgGAGGagatg
AF080254	V$MAZF	Myc associated zinc fingers	MYC-associated zinc finger protein related transcription factor	Blood Cells Immune System Leukocytes	0.88	306	318	312	-	1	0.92	0.04	0		cggggtGGGGcgg
AF080254	V$MAZF	Myc associated zinc fingers	MYC-associated zinc finger protein related transcription factor	Blood Cells Immune System Leukocytes	0.88	311	323	317	-	1	0.881	0.001	0		ccgggcGGGGtgg
AF080254	V$MAZF	Myc associated zinc fingers	Myc associated zinc finger protein (MAZ)	Blood Cells Immune System Leukocytes	0.9	340	352	346	+	1	0.894	-0.006	0		gcggGAGGgggag
AF080254	V$MAZF	Myc associated zinc fingers	Myc associated zinc finger protein (MAZ)	Blood Cells Immune System Leukocytes	0.9	346	358	352	+	1	0.95	0.05	0		ggggGAGGggacg
AF080254	V$MAZF	Myc associated zinc fingers	MYC-associated zinc finger protein related transcription factor	Blood Cells Immune System Leukocytes	0.88	385	397	391	+	1	0.917	0.037	0		gggggcGGGGcgg
AF080254	V$MAZF	Myc associated zinc fingers	MYC-associated zinc finger protein related transcription factor	Blood Cells Immune System Leukocytes	0.88	390	402	396	+	1	0.899	0.019	0		cggggcGGGGgcg
AF080254	V$MAZF	Myc associated zinc fingers	MYC-associated zinc finger protein related transcription factor	Blood Cells Immune System Leukocytes	0.88	482	494	488	+	1	0.911	0.031	0		cggggcGGGGcgg
AF080254	V$MAZF	Myc associated zinc fingers	MYC-associated zinc finger protein related transcription factor	Blood Cells Immune System Leukocytes	0.88	587	599	593	+	1	0.88	0	0		tgcggcGGGGacc
AF080254	V$MAZF	Myc associated zinc fingers	Myc associated zinc finger protein (MAZ)	Blood Cells Immune System Leukocytes	0.9	852	864	858	+	1	0.96	0.06	0		ggggGAGGggggc
AF080254	V$MAZF	Myc associated zinc fingers	MYC-associated zinc finger protein related transcription factor	Blood Cells Immune System Leukocytes	0.88	854	866	860	+	1	0.882	0.002	0		gggaggGGGGcgg
AF080254	V$MAZF	Myc associated zinc fingers	MYC-associated zinc finger protein related transcription factor	Blood Cells Immune System Leukocytes	0.88	957	969	963	-	1	0.876	-0.004	0		ggcggtGGGGaag
AF080254	V$MAZF	Myc associated zinc fingers	MYC-associated zinc finger protein related transcription factor	Blood Cells Immune System Leukocytes	0.88	1026	1038	1032	-	1	0.892	0.012	0		gcgggcGGGGgcg
AF080254	V$MAZF	Myc associated zinc fingers	Myc associated zinc finger protein (MAZ)	Blood Cells Immune System Leukocytes	0.9	1038	1050	1044	-	1	0.879	-0.021	0		ggcgGAGGgggcg
AF080254	V$MAZF	Myc associated zinc fingers	Myc associated zinc finger protein (MAZ)	Blood Cells Immune System Leukocytes	0.9	1041	1053	1047	-	0.867	0.871	-0.029	0		agggGCGGagggg
AF080254	V$MAZF	Myc associated zinc fingers	Myc associated zinc finger protein (MAZ)	Blood Cells Immune System Leukocytes	0.9	1046	1058	1052	-	1	0.97	0.07	0		gggcGAGGggcgg
AF080254	V$MEF3	MEF3 binding sites	Binding sites for Six1, Six4 and Six5	Brain Central Nervous System Ear Embryonic Structures Endocrine System Eye Kidney Muscle, Skeletal Muscles Nervous System Pituitary Gland Urogenital System	0.89	886	898	892	+	1	0.858	-0.032	0		tccTCAGgagccc
AF080254	V$MITF	Microphthalmia transcription factor	MIT (Microphthalmia transcription factor) and TFE3	Embryonic Structures Eye Integumentary System Myeloid Cells	0.92	522	536	529	-	1	0.961	0.041	1	part of model match of MITF_FKHD_01,MITF_SREB_FKHD_01	aacaaCATGtgactc
AF080254	V$MIZ1	Myc-interacting Zn finger protein 1	Myc-interacting Zn finger protein 1, zinc finger and BTB domain containing 17 (ZBTB17)		0.96	4	14	9	+	1	0.959	-0.001	0		gccgcCCTCgc
AF080254	V$MIZ1	Myc-interacting Zn finger protein 1	Myc-interacting Zn finger protein 1, zinc finger and BTB domain containing 17 (ZBTB17)		0.96	137	147	142	+	1	0.911	-0.049	0		cgcccCCTCcc
AF080254	V$MIZ1	Myc-interacting Zn finger protein 1	Myc-interacting Zn finger protein 1, zinc finger and BTB domain containing 17 (ZBTB17)		0.96	185	195	190	-	1	0.927	-0.033	0		ccttcCCTCcc
AF080254	V$MIZ1	Myc-interacting Zn finger protein 1	Myc-interacting Zn finger protein 1, zinc finger and BTB domain containing 17 (ZBTB17)		0.96	218	228	223	+	1	0.914	-0.046	0		ccgccCCTCtt
AF080254	V$MIZ1	Myc-interacting Zn finger protein 1	Myc-interacting Zn finger protein 1, zinc finger and BTB domain containing 17 (ZBTB17)		0.96	342	352	347	-	1	0.933	-0.027	0		ctcccCCTCcc
AF080254	V$MIZ1	Myc-interacting Zn finger protein 1	Myc-interacting Zn finger protein 1, zinc finger and BTB domain containing 17 (ZBTB17)		0.96	348	358	353	-	1	0.905	-0.055	0		cgtccCCTCcc
AF080254	V$MIZ1	Myc-interacting Zn finger protein 1	Myc-interacting Zn finger protein 1, zinc finger and BTB domain containing 17 (ZBTB17)		0.96	552	562	557	+	0.909	0.904	-0.056	0		cagtcACTCgg
AF080254	V$MIZ1	Myc-interacting Zn finger protein 1	Myc-interacting Zn finger protein 1, zinc finger and BTB domain containing 17 (ZBTB17)		0.96	854	864	859	-	1	0.911	-0.049	0		gccccCCTCcc
AF080254	V$MIZ1	Myc-interacting Zn finger protein 1	Myc-interacting Zn finger protein 1, zinc finger and BTB domain containing 17 (ZBTB17)		0.96	906	916	911	-	1	0.972	0.012	0		cgcgcCCTCcg
AF080254	V$MIZ1	Myc-interacting Zn finger protein 1	Myc-interacting Zn finger protein 1, zinc finger and BTB domain containing 17 (ZBTB17)		0.96	975	985	980	-	1	0.924	-0.036	0		gcgtcCCTCgg
AF080254	V$MIZ1	Myc-interacting Zn finger protein 1	Myc-interacting Zn finger protein 1, zinc finger and BTB domain containing 17 (ZBTB17)		0.96	1016	1026	1021	-	1	0.89	-0.07	0		ggctcCCTCcc
AF080254	V$MIZ1	Myc-interacting Zn finger protein 1	Myc-interacting Zn finger protein 1, zinc finger and BTB domain containing 17 (ZBTB17)		0.96	1038	1048	1043	+	1	0.924	-0.036	0		cgcccCCTCcg
AF080254	V$MIZ1	Myc-interacting Zn finger protein 1	Myc-interacting Zn finger protein 1, zinc finger and BTB domain containing 17 (ZBTB17)		0.96	1046	1056	1051	+	1	0.933	-0.027	0		ccgccCCTCgc
AF080254	V$MOKF	Mouse Krueppel like factor	Ribonucleoprotein associated zinc finger protein MOK-2 (human)		0.98	71	91	81	-	1	0.949	-0.031	0		gcgggggctgcggCCTTgcag
AF080254	V$MOKF	Mouse Krueppel like factor	Ribonucleoprotein associated zinc finger protein MOK-2 (human)		0.98	188	208	198	-	1	0.958	-0.022	0		cggcgcgcagggcCCTTccct
AF080254	V$MOKF	Mouse Krueppel like factor	Ribonucleoprotein associated zinc finger protein MOK-2 (human)		0.98	223	243	233	+	1	0.968	-0.012	0		cctcttccgcgccCCTTttcc
AF080254	V$MOKF	Mouse Krueppel like factor	Ribonucleoprotein associated zinc finger protein MOK-2 (human)		0.98	378	398	388	-	1	0.92	-0.06	0		cccgccccgccccCCTTtctc
AF080254	V$MOKF	Mouse Krueppel like factor	Ribonucleoprotein associated zinc finger protein MOK-2 (human)		0.98	737	757	747	+	1	0.986	0.006	0		gcggccgcgcgcgCCTTaggc
AF080254	V$MOKF	Mouse Krueppel like factor	Ribonucleoprotein associated zinc finger protein MOK-2 (human)		0.98	943	963	953	+	1	0.976	-0.004	0		cgggctccccggaCCTTcccc
AF080254	V$MOKF	Mouse Krueppel like factor	Ribonucleoprotein associated zinc finger protein MOK-2 (human)		0.98	1006	1026	1016	-	1	0.917	-0.063	0		ggctccctcccacCCTTgcgc
AF080254	V$MTF1	Metal induced transcription factor	Metal transcription factor 1, MRE		0.88	683	697	690	-	0.949	0.866	-0.014	0		gggtGCGCccgggcg
AF080254	V$MTF1	Metal induced transcription factor	Metal transcription factor 1, MRE		0.88	999	1013	1006	-	0.949	0.934	0.054	0		ccttGCGCccggccg
AF080254	V$MYBL	Cellular and viral myb-like transcriptional regulators	v-Myb, AMV v-myb	Blood Cells Bone Marrow Cells Hematopoietic System Immune System Leukocytes Lymphocytes	0.85	512	526	519	+	1	0.869	0.019	0		gcgtAACGccgagtc
AF080254	V$MYBL	Cellular and viral myb-like transcriptional regulators	v-Myb	Blood Cells Bone Marrow Cells Hematopoietic System Immune System Leukocytes Lymphocytes	0.9	611	625	618	-	1	0.983	0.083	0		tgccAACGgcgaccc
AF080254	V$MYOD	Myoblast determining factors	Myogenic regulatory factor MyoD (myf3)	Antibody-Producing Cells Antigen-Presenting Cells Embryonic Structures Germ Cells Immune System Leukocytes Lymphocytes Muscle, Skeletal Muscles Thymus Gland Urogenital System	0.88	473	489	481	+	1	0.864	-0.016	0		gcgaGGCAgcggggcgg
AF080254	V$MYOD	Myoblast determining factors	Myf5 myogenic bHLH protein	Antibody-Producing Cells Antigen-Presenting Cells Embryonic Structures Germ Cells Immune System Leukocytes Lymphocytes Muscle, Skeletal Muscles Thymus Gland Urogenital System	0.9	618	634	626	+	1	0.914	0.014	0		cgttggCAGCagcagca
AF080254	V$MYOD	Myoblast determining factors	Myf5 myogenic bHLH protein	Antibody-Producing Cells Antigen-Presenting Cells Embryonic Structures Germ Cells Immune System Leukocytes Lymphocytes Muscle, Skeletal Muscles Thymus Gland Urogenital System	0.9	621	637	629	+	1	0.957	0.057	0		tggcagCAGCagcagca
AF080254	V$MYOD	Myoblast determining factors	Myf5 myogenic bHLH protein	Antibody-Producing Cells Antigen-Presenting Cells Embryonic Structures Germ Cells Immune System Leukocytes Lymphocytes Muscle, Skeletal Muscles Thymus Gland Urogenital System	0.9	636	652	644	+	1	0.925	0.025	0		caacacCAGCagcagca
AF080254	V$MYOD	Myoblast determining factors	Myf5 myogenic bHLH protein	Antibody-Producing Cells Antigen-Presenting Cells Embryonic Structures Germ Cells Immune System Leukocytes Lymphocytes Muscle, Skeletal Muscles Thymus Gland Urogenital System	0.9	639	655	647	+	1	0.957	0.057	0		caccagCAGCagcagca
AF080254	V$MYOD	Myoblast determining factors	Myf5 myogenic bHLH protein	Antibody-Producing Cells Antigen-Presenting Cells Embryonic Structures Germ Cells Immune System Leukocytes Lymphocytes Muscle, Skeletal Muscles Thymus Gland Urogenital System	0.9	642	658	650	+	1	0.957	0.057	0		cagcagCAGCagcagcc
AF080254	V$MYOD	Myoblast determining factors	Myogenic regulatory factor MyoD (myf3)	Antibody-Producing Cells Antigen-Presenting Cells Embryonic Structures Germ Cells Immune System Leukocytes Lymphocytes Muscle, Skeletal Muscles Thymus Gland Urogenital System	0.88	829	845	837	+	1	0.886	0.006	0		aggaGGCAgcggccgca
AF080254	V$MYT1	MYT1 C2HC zinc finger protein	Myelin transcription factor 1-like, neuronal C2HC zinc finger factor 1	Central Nervous System Nervous System Neuroglia Neurons	0.92	151	163	157	+	0.909	0.863	-0.057	0		cggaAGCTcaagc
AF080254	V$MZF1	Myeloid zinc finger 1 factors	Myeloid zinc finger protein MZF1	Blood Cells Bone Marrow Cells Hematopoietic System Immune System Leukocytes Myeloid Cells	0.99	19	29	24	+	1	0.984	-0.006	0		atGGGGacccc
AF080254	V$MZF1	Myeloid zinc finger 1 factors	Myeloid zinc finger protein MZF1	Blood Cells Bone Marrow Cells Hematopoietic System Immune System Leukocytes Myeloid Cells	0.99	21	31	26	-	1	0.875	-0.115	0		gcGGGGtcccc
AF080254	V$MZF1	Myeloid zinc finger 1 factors	Myeloid zinc finger protein MZF1	Blood Cells Bone Marrow Cells Hematopoietic System Immune System Leukocytes Myeloid Cells	0.99	28	38	33	-	1	0.879	-0.111	0		tcGGGGcgcgg
AF080254	V$MZF1	Myeloid zinc finger 1 factors	Myeloid zinc finger protein MZF1	Blood Cells Bone Marrow Cells Hematopoietic System Immune System Leukocytes Myeloid Cells	0.99	80	90	85	-	1	0.881	-0.109	0		cgGGGGctgcg
AF080254	V$MZF1	Myeloid zinc finger 1 factors	Myeloid zinc finger protein MZF1	Blood Cells Bone Marrow Cells Hematopoietic System Immune System Leukocytes Myeloid Cells	0.99	100	110	105	-	1	0.977	-0.013	0		cgGGGGatcgg
AF080254	V$MZF1	Myeloid zinc finger 1 factors	Myeloid zinc finger protein MZF1	Blood Cells Bone Marrow Cells Hematopoietic System Immune System Leukocytes Myeloid Cells	0.99	106	116	111	-	1	0.877	-0.113	0		gcGGGGcgggg
AF080254	V$MZF1	Myeloid zinc finger 1 factors	Myeloid zinc finger protein MZF1	Blood Cells Bone Marrow Cells Hematopoietic System Immune System Leukocytes Myeloid Cells	0.99	122	132	127	-	1	0.875	-0.115	0		gcGGGGccgcg
AF080254	V$MZF1	Myeloid zinc finger 1 factors	Myeloid zinc finger protein MZF1	Blood Cells Bone Marrow Cells Hematopoietic System Immune System Leukocytes Myeloid Cells	0.99	135	145	140	-	1	0.89	-0.1	0		gaGGGGgcgcc
AF080254	V$MZF1	Myeloid zinc finger 1 factors	Myeloid zinc finger protein MZF1	Blood Cells Bone Marrow Cells Hematopoietic System Immune System Leukocytes Myeloid Cells	0.99	140	150	145	-	1	0.964	-0.026	0		ccGGGGagggg
AF080254	V$MZF1	Myeloid zinc finger 1 factors	Myeloid zinc finger protein MZF1	Blood Cells Bone Marrow Cells Hematopoietic System Immune System Leukocytes Myeloid Cells	0.99	211	221	216	-	1	0.877	-0.113	0		gcGGGGcgggc
AF080254	V$MZF1	Myeloid zinc finger 1 factors	Myeloid zinc finger protein MZF1	Blood Cells Bone Marrow Cells Hematopoietic System Immune System Leukocytes Myeloid Cells	0.99	216	226	221	-	1	0.892	-0.098	0		gaGGGGcgggg
AF080254	V$MZF1	Myeloid zinc finger 1 factors	Myeloid zinc finger protein MZF1	Blood Cells Bone Marrow Cells Hematopoietic System Immune System Leukocytes Myeloid Cells	0.99	229	239	234	-	1	0.894	-0.096	0		aaGGGGcgcgg
AF080254	V$MZF1	Myeloid zinc finger 1 factors	Myeloid zinc finger protein MZF1	Blood Cells Bone Marrow Cells Hematopoietic System Immune System Leukocytes Myeloid Cells	0.99	300	310	305	+	1	0.865	-0.125	0		ccGGGGccgcc
AF080254	V$MZF1	Myeloid zinc finger 1 factors	Myeloid zinc finger protein MZF1	Blood Cells Bone Marrow Cells Hematopoietic System Immune System Leukocytes Myeloid Cells	0.99	304	314	309	-	1	0.887	-0.103	0		gtGGGGcggcc
AF080254	V$MZF1	Myeloid zinc finger 1 factors	Myeloid zinc finger protein MZF1	Blood Cells Bone Marrow Cells Hematopoietic System Immune System Leukocytes Myeloid Cells	0.99	309	319	314	-	1	0.877	-0.113	0		gcGGGGtgggg
AF080254	V$MZF1	Myeloid zinc finger 1 factors	Myeloid zinc finger protein MZF1	Blood Cells Bone Marrow Cells Hematopoietic System Immune System Leukocytes Myeloid Cells	0.99	329	339	334	+	1	0.865	-0.125	0		ccGGGGcctcc
AF080254	V$MZF1	Myeloid zinc finger 1 factors	Myeloid zinc finger protein MZF1	Blood Cells Bone Marrow Cells Hematopoietic System Immune System Leukocytes Myeloid Cells	0.99	345	355	350	+	1	0.986	-0.004	0		agGGGGagggg
AF080254	V$MZF1	Myeloid zinc finger 1 factors	Myeloid zinc finger protein MZF1	Blood Cells Bone Marrow Cells Hematopoietic System Immune System Leukocytes Myeloid Cells	0.99	350	360	355	+	1	0.992	0.002	1	part of model match of SP1F_MZF1_01	gaGGGGacggc
AF080254	V$MZF1	Myeloid zinc finger 1 factors	Myeloid zinc finger protein MZF1	Blood Cells Bone Marrow Cells Hematopoietic System Immune System Leukocytes Myeloid Cells	0.99	373	383	378	+	1	0.964	-0.026	0		ccGGGGagaaa
AF080254	V$MZF1	Myeloid zinc finger 1 factors	Myeloid zinc finger protein MZF1	Blood Cells Bone Marrow Cells Hematopoietic System Immune System Leukocytes Myeloid Cells	0.99	382	392	387	+	1	0.894	-0.096	0		aaGGGGggcgg
AF080254	V$MZF1	Myeloid zinc finger 1 factors	Myeloid zinc finger protein MZF1	Blood Cells Bone Marrow Cells Hematopoietic System Immune System Leukocytes Myeloid Cells	0.99	384	394	389	+	1	0.887	-0.103	0		ggGGGGcgggg
AF080254	V$MZF1	Myeloid zinc finger 1 factors	Myeloid zinc finger protein MZF1	Blood Cells Bone Marrow Cells Hematopoietic System Immune System Leukocytes Myeloid Cells	0.99	389	399	394	+	1	0.877	-0.113	0		gcGGGGcgggg
AF080254	V$MZF1	Myeloid zinc finger 1 factors	Myeloid zinc finger protein MZF1	Blood Cells Bone Marrow Cells Hematopoietic System Immune System Leukocytes Myeloid Cells	0.99	395	405	400	+	1	0.877	-0.113	0		cgGGGGcgcgc
AF080254	V$MZF1	Myeloid zinc finger 1 factors	Myeloid zinc finger protein MZF1	Blood Cells Bone Marrow Cells Hematopoietic System Immune System Leukocytes Myeloid Cells	0.99	407	417	412	-	1	0.877	-0.113	0		cgGGGGcgggc
AF080254	V$MZF1	Myeloid zinc finger 1 factors	Myeloid zinc finger protein MZF1	Blood Cells Bone Marrow Cells Hematopoietic System Immune System Leukocytes Myeloid Cells	0.99	453	463	458	+	1	0.879	-0.111	0		tcGGGGggcgc
AF080254	V$MZF1	Myeloid zinc finger 1 factors	Myeloid zinc finger protein MZF1	Blood Cells Bone Marrow Cells Hematopoietic System Immune System Leukocytes Myeloid Cells	0.99	455	465	460	+	1	0.887	-0.103	0		ggGGGGcgcgg
AF080254	V$MZF1	Myeloid zinc finger 1 factors	Myeloid zinc finger protein MZF1	Blood Cells Bone Marrow Cells Hematopoietic System Immune System Leukocytes Myeloid Cells	0.99	481	491	486	+	1	0.877	-0.113	0		gcGGGGcgggg
AF080254	V$MZF1	Myeloid zinc finger 1 factors	Myeloid zinc finger protein MZF1	Blood Cells Bone Marrow Cells Hematopoietic System Immune System Leukocytes Myeloid Cells	0.99	486	496	491	+	1	0.877	-0.113	0		gcGGGGcggcc
AF080254	V$MZF1	Myeloid zinc finger 1 factors	Myeloid zinc finger protein MZF1	Blood Cells Bone Marrow Cells Hematopoietic System Immune System Leukocytes Myeloid Cells	0.99	574	584	579	-	1	0.896	-0.094	0		gtGGGGtaaac
AF080254	V$MZF1	Myeloid zinc finger 1 factors	Myeloid zinc finger protein MZF1	Blood Cells Bone Marrow Cells Hematopoietic System Immune System Leukocytes Myeloid Cells	0.99	591	601	596	+	1	0.992	0.002	0		gcGGGGaccgc
AF080254	V$MZF1	Myeloid zinc finger 1 factors	Myeloid zinc finger protein MZF1	Blood Cells Bone Marrow Cells Hematopoietic System Immune System Leukocytes Myeloid Cells	0.99	652	662	657	-	1	0.871	-0.119	0		ccGGGGctgct
AF080254	V$MZF1	Myeloid zinc finger 1 factors	Myeloid zinc finger protein MZF1	Blood Cells Bone Marrow Cells Hematopoietic System Immune System Leukocytes Myeloid Cells	0.99	671	681	676	-	1	0.883	-0.107	0		tcGGGGttccg
AF080254	V$MZF1	Myeloid zinc finger 1 factors	Myeloid zinc finger protein MZF1	Blood Cells Bone Marrow Cells Hematopoietic System Immune System Leukocytes Myeloid Cells	0.99	690	700	695	-	1	0.867	-0.123	0		ccGGGGtgcgc
AF080254	V$MZF1	Myeloid zinc finger 1 factors	Myeloid zinc finger protein MZF1	Blood Cells Bone Marrow Cells Hematopoietic System Immune System Leukocytes Myeloid Cells	0.99	725	735	730	-	1	0.871	-0.119	0		ccGGGGctgct
AF080254	V$MZF1	Myeloid zinc finger 1 factors	Myeloid zinc finger protein MZF1	Blood Cells Bone Marrow Cells Hematopoietic System Immune System Leukocytes Myeloid Cells	0.99	757	767	762	-	1	0.875	-0.115	0		gcGGGGccgag
AF080254	V$MZF1	Myeloid zinc finger 1 factors	Myeloid zinc finger protein MZF1	Blood Cells Bone Marrow Cells Hematopoietic System Immune System Leukocytes Myeloid Cells	0.99	771	781	776	+	1	0.974	-0.016	0		tcGGGGacccc
AF080254	V$MZF1	Myeloid zinc finger 1 factors	Myeloid zinc finger protein MZF1	Blood Cells Bone Marrow Cells Hematopoietic System Immune System Leukocytes Myeloid Cells	0.99	773	783	778	-	1	0.877	-0.113	0		tcGGGGtcccc
AF080254	V$MZF1	Myeloid zinc finger 1 factors	Myeloid zinc finger protein MZF1	Blood Cells Bone Marrow Cells Hematopoietic System Immune System Leukocytes Myeloid Cells	0.99	800	810	805	-	1	0.972	-0.018	0		cgGGGGacgcg
AF080254	V$MZF1	Myeloid zinc finger 1 factors	Myeloid zinc finger protein MZF1	Blood Cells Bone Marrow Cells Hematopoietic System Immune System Leukocytes Myeloid Cells	0.99	851	861	856	+	1	0.974	-0.016	0		cgGGGGagggg
AF080254	V$MZF1	Myeloid zinc finger 1 factors	Myeloid zinc finger protein MZF1	Blood Cells Bone Marrow Cells Hematopoietic System Immune System Leukocytes Myeloid Cells	0.99	856	866	861	+	1	0.892	-0.098	0		gaGGGGggcgg
AF080254	V$MZF1	Myeloid zinc finger 1 factors	Myeloid zinc finger protein MZF1	Blood Cells Bone Marrow Cells Hematopoietic System Immune System Leukocytes Myeloid Cells	0.99	858	868	863	+	1	0.887	-0.103	0		ggGGGGcggcc
AF080254	V$MZF1	Myeloid zinc finger 1 factors	Myeloid zinc finger protein MZF1	Blood Cells Bone Marrow Cells Hematopoietic System Immune System Leukocytes Myeloid Cells	0.99	891	901	896	-	1	0.881	-0.109	0		ctGGGGctcct
AF080254	V$MZF1	Myeloid zinc finger 1 factors	Myeloid zinc finger protein MZF1	Blood Cells Bone Marrow Cells Hematopoietic System Immune System Leukocytes Myeloid Cells	0.99	932	942	937	-	1	0.875	-0.115	0		cgGGGGccagc
AF080254	V$MZF1	Myeloid zinc finger 1 factors	Myeloid zinc finger protein MZF1	Blood Cells Bone Marrow Cells Hematopoietic System Immune System Leukocytes Myeloid Cells	0.99	944	954	949	-	1	0.964	-0.026	0		ccGGGGagccc
AF080254	V$MZF1	Myeloid zinc finger 1 factors	Myeloid zinc finger protein MZF1	Blood Cells Bone Marrow Cells Hematopoietic System Immune System Leukocytes Myeloid Cells	0.99	955	965	960	-	1	1	0.01	0		gtGGGGaaggt
AF080254	V$MZF1	Myeloid zinc finger 1 factors	Myeloid zinc finger protein MZF1	Blood Cells Bone Marrow Cells Hematopoietic System Immune System Leukocytes Myeloid Cells	0.99	1023	1033	1028	-	1	0.877	-0.113	0		cgGGGGcggct
AF080254	V$MZF1	Myeloid zinc finger 1 factors	Myeloid zinc finger protein MZF1	Blood Cells Bone Marrow Cells Hematopoietic System Immune System Leukocytes Myeloid Cells	0.99	1036	1046	1041	-	1	0.89	-0.1	0		gaGGGGgcgcg
AF080254	V$MZF1	Myeloid zinc finger 1 factors	Myeloid zinc finger protein MZF1	Blood Cells Bone Marrow Cells Hematopoietic System Immune System Leukocytes Myeloid Cells	0.99	1044	1054	1049	-	1	0.892	-0.098	0		gaGGGGcggag
AF080254	V$MZF1	Myeloid zinc finger 1 factors	Myeloid zinc finger protein MZF1	Blood Cells Bone Marrow Cells Hematopoietic System Immune System Leukocytes Myeloid Cells	0.99	1051	1061	1056	-	1	0.889	-0.101	0		ttGGGGcgagg
AF080254	V$MZF1	Myeloid zinc finger 1 factors	Myeloid zinc finger protein MZF1	Blood Cells Bone Marrow Cells Hematopoietic System Immune System Leukocytes Myeloid Cells	0.99	1058	1068	1063	-	1	0.886	-0.104	0		caGGGGtttgg
AF080254	V$NDPK	Nucleoside diphosphate kinase	NME/NM23 nucleoside diphosphate kinase1 and 2		0.89	100	116	108	-	1	0.898	0.008	0		gcGGGGcgggggatcgg
AF080254	V$NDPK	Nucleoside diphosphate kinase	NME/NM23 nucleoside diphosphate kinase1 and 2		0.89	105	121	113	-	0.872	0.936	0.046	0		gcTGGGcggggcggggg
AF080254	V$NDPK	Nucleoside diphosphate kinase	NME/NM23 nucleoside diphosphate kinase1 and 2		0.89	134	150	142	-	1	0.92	0.03	0		ccGGGGagggggcgccg
AF080254	V$NDPK	Nucleoside diphosphate kinase	NME/NM23 nucleoside diphosphate kinase1 and 2		0.89	205	221	213	-	1	0.905	0.015	0		gcGGGGcgggccacggc
AF080254	V$NDPK	Nucleoside diphosphate kinase	NME/NM23 nucleoside diphosphate kinase1 and 2		0.89	210	226	218	-	1	0.947	0.057	0		gaGGGGcggggcgggcc
AF080254	V$NDPK	Nucleoside diphosphate kinase	NME/NM23 nucleoside diphosphate kinase1 and 2		0.89	235	251	243	-	0.949	0.905	0.015	0		ccAGGGcgggaaaaggg
AF080254	V$NDPK	Nucleoside diphosphate kinase	NME/NM23 nucleoside diphosphate kinase1 and 2		0.89	303	319	311	-	1	0.944	0.054	0		gcGGGGtggggcggccc
AF080254	V$NDPK	Nucleoside diphosphate kinase	NME/NM23 nucleoside diphosphate kinase1 and 2		0.89	345	361	353	+	1	0.943	0.053	0		agGGGGaggggacggcg
AF080254	V$NDPK	Nucleoside diphosphate kinase	NME/NM23 nucleoside diphosphate kinase1 and 2		0.89	384	400	392	+	1	0.966	0.076	0		ggGGGGcggggcggggg
AF080254	V$NDPK	Nucleoside diphosphate kinase	NME/NM23 nucleoside diphosphate kinase1 and 2		0.89	389	405	397	+	1	0.929	0.039	0		gcGGGGcgggggcgcgc
AF080254	V$NDPK	Nucleoside diphosphate kinase	NME/NM23 nucleoside diphosphate kinase1 and 2		0.89	401	417	409	-	1	0.888	-0.002	0		cgGGGGcgggccgcgcg
AF080254	V$NDPK	Nucleoside diphosphate kinase	NME/NM23 nucleoside diphosphate kinase1 and 2		0.89	481	497	489	+	1	0.917	0.027	0		gcGGGGcggggcggccg
AF080254	V$NDPK	Nucleoside diphosphate kinase	NME/NM23 nucleoside diphosphate kinase1 and 2		0.89	851	867	859	+	1	0.947	0.057	0		cgGGGGaggggggcggc
AF080254	V$NDPK	Nucleoside diphosphate kinase	NME/NM23 nucleoside diphosphate kinase1 and 2		0.89	1009	1025	1017	+	0.949	0.947	0.057	0		caAGGGtgggagggagc
AF080254	V$NDPK	Nucleoside diphosphate kinase	NME/NM23 nucleoside diphosphate kinase1 and 2		0.89	1013	1029	1021	+	0.872	0.886	-0.004	0		ggTGGGagggagccgcc
AF080254	V$NDPK	Nucleoside diphosphate kinase	NME/NM23 nucleoside diphosphate kinase1 and 2		0.89	1038	1054	1046	-	1	0.866	-0.024	0		gaGGGGcggagggggcg
AF080254	V$NF1F	Nuclear factor 1	Non-palindromic nuclear factor I binding sites	Brain Central Nervous System Digestive System Embryonic Structures Liver Nervous System	0.92	249	269	259	-	1	0.906	-0.014	1	part of model match of NF1F_FKHD_01	cggcggaggagatGCCAccca
AF080254	V$NF1F	Nuclear factor 1	Nuclear factor 1	Brain Central Nervous System Digestive System Embryonic Structures Liver Nervous System	0.87	454	474	464	+	1	0.859	-0.011	0		cggggggcgcggcGCCAatgc
AF080254	V$NF1F	Nuclear factor 1	Non-palindromic nuclear factor I binding sites	Brain Central Nervous System Digestive System Embryonic Structures Liver Nervous System	0.92	617	637	627	-	1	0.879	-0.041	0		tgctgctgctgctGCCAacgg
AF080254	V$NFAT	Nuclear factor of activated T-cells	Nuclear factor of activated T-cells	Blood Cells Cardiovascular System Heart Immune System Leukocytes Lymphocytes Myeloid Cells	0.95	230	248	239	-	1	0.861	-0.089	0		gggcgGGAAaaggggcgcg
AF080254	V$NFAT	Nuclear factor of activated T-cells	Nuclear factor of activated T-cells	Blood Cells Cardiovascular System Heart Immune System Leukocytes Lymphocytes Myeloid Cells	0.95	357	375	366	+	1	0.857	-0.093	0		cggcgGGAAacgcggcccg
AF080254	V$NFKB	Nuclear factor kappa B/c-rel	c-Rel	Blood Cells Bone Marrow Cells Hematopoietic System Immune System Leukocytes Myeloid Cells Phagocytes	0.91	187	201	194	-	1	0.923	0.013	1	part of model match of NFKB_SP1F_03	cagggcccTTCCctc
AF080254	V$NFKB	Nuclear factor kappa B/c-rel	NF-kappaB	Blood Cells Bone Marrow Cells Hematopoietic System Immune System Leukocytes Myeloid Cells Phagocytes	0.89	187	201	194	+	1	0.855	-0.035	1	part of model match of NFKB_SP1F_04	gaGGGAagggccctg
AF080254	V$NFKB	Nuclear factor kappa B/c-rel	c-Rel	Blood Cells Bone Marrow Cells Hematopoietic System Immune System Leukocytes Myeloid Cells Phagocytes	0.91	950	964	957	+	1	0.919	0.009	0		cccggaccTTCCcca
AF080254	V$NFKB	Nuclear factor kappa B/c-rel	NF-kappaB	Blood Cells Bone Marrow Cells Hematopoietic System Immune System Leukocytes Myeloid Cells Phagocytes	0.89	950	964	957	-	1	0.889	-0.001	1	part of model match of NFKB_SP1F_03	tgGGGAaggtccggg
AF080254	V$NFKB	Nuclear factor kappa B/c-rel	NF-kappaB	Blood Cells Bone Marrow Cells Hematopoietic System Immune System Leukocytes Myeloid Cells Phagocytes	0.89	1018	1032	1025	+	1	0.862	-0.028	0		gaGGGAgccgccccc
AF080254	V$NKX1	NK1 homeobox transcription factors	NK1 homeobox 2, Sax1-like		0.87	159	175	167	-	1	0.871	0.001	0		tcaattAATTgggcttg
AF080254	V$NKX1	NK1 homeobox transcription factors	NK1 homeobox 2, Sax1-like		0.87	160	176	168	+	1	0.881	0.011	0		aagcccAATTaattgag
AF080254	V$NKX1	NK1 homeobox transcription factors	NK1 homeobox 2, Sax1-like		0.87	164	180	172	+	1	0.866	-0.004	0		ccaattAATTgagtccg
AF080254	V$NKX6	NK6 homeobox transcription factors	NK6 homeobox 1	Central Nervous System Digestive System Embryonic Structures Endocrine System Islets of Langerhans Nervous System Pancreas Spinal Cord	0.91	161	175	168	-	1	0.927	0.017	0		tcaaTTAAttgggct
AF080254	V$NKX6	NK6 homeobox transcription factors	NK6 homeobox 1	Central Nervous System Digestive System Embryonic Structures Endocrine System Islets of Langerhans Nervous System Pancreas Spinal Cord	0.91	164	178	171	+	1	0.927	0.017	0		ccaaTTAAttgagtc
AF080254	V$NKX6	NK6 homeobox transcription factors	NK6 homeobox 1	Central Nervous System Digestive System Embryonic Structures Endocrine System Islets of Langerhans Nervous System Pancreas Spinal Cord	0.91	284	298	291	-	1	0.898	-0.012	0		ctcaTTAAtcagcgg
AF080254	V$NKX6	NK6 homeobox transcription factors	NK6 homeobox 3	Central Nervous System Digestive System Embryonic Structures Endocrine System Islets of Langerhans Nervous System Pancreas Spinal Cord	0.85	287	301	294	+	1	0.908	0.058	0		ctgatTAATgaggcc
AF080254	V$NKXH	NKX homeodomain factors	Homeodomain protein NKX3.2 (BAPX1, NKX3B, Bagpipe homolog)	Cardiovascular System Central Nervous System Digestive System Embryonic Structures Endocrine System Heart Islets of Langerhans Lung Muscles Myocardium Nervous System Pancreas Prostate Respiratory System Spinal Cord Thyroid Gland Urogenital System	0.96	61	79	70	-	1	0.913	-0.047	0		gccttgcAGTGgaagcatg
AF080254	V$NKXH	NKX homeodomain factors	Thyroid transcription factor-1 (TTF1) binding site	Cardiovascular System Central Nervous System Digestive System Embryonic Structures Endocrine System Heart Islets of Langerhans Lung Muscles Myocardium Nervous System Pancreas Prostate Respiratory System Spinal Cord Thyroid Gland Urogenital System	0.99	154	172	163	+	1	0.921	-0.069	0		aagctCAAGcccaattaat
AF080254	V$NKXH	NKX homeodomain factors	Homeo domain factor Nkx-2.5/Csx, tinman homolog low affinity sites	Cardiovascular System Central Nervous System Digestive System Embryonic Structures Endocrine System Heart Islets of Langerhans Lung Muscles Myocardium Nervous System Pancreas Prostate Respiratory System Spinal Cord Thyroid Gland Urogenital System	0.88	157	175	166	-	1	0.903	0.023	0		tcaatTAATtgggcttgag
AF080254	V$NKXH	NKX homeodomain factors	Homeo domain factor Nkx-2.5/Csx, tinman homolog low affinity sites	Cardiovascular System Central Nervous System Digestive System Embryonic Structures Endocrine System Heart Islets of Langerhans Lung Muscles Myocardium Nervous System Pancreas Prostate Respiratory System Spinal Cord Thyroid Gland Urogenital System	0.88	164	182	173	+	1	0.903	0.023	0		ccaatTAATtgagtccgag
AF080254	V$NKXH	NKX homeodomain factors	Homeodomain protein NKX3.2 (BAPX1, NKX3B, Bagpipe homolog)	Cardiovascular System Central Nervous System Digestive System Embryonic Structures Endocrine System Heart Islets of Langerhans Lung Muscles Myocardium Nervous System Pancreas Prostate Respiratory System Spinal Cord Thyroid Gland Urogenital System	0.96	548	566	557	-	1	0.917	-0.043	0		ggcaccgAGTGactgaact
AF080254	V$NKXH	NKX homeodomain factors	Homeodomain protein NKX3.2 (BAPX1, NKX3B, Bagpipe homolog)	Cardiovascular System Central Nervous System Digestive System Embryonic Structures Endocrine System Heart Islets of Langerhans Lung Muscles Myocardium Nervous System Pancreas Prostate Respiratory System Spinal Cord Thyroid Gland Urogenital System	0.96	574	592	583	-	1	0.906	-0.054	0		gccgcacAGTGgggtaaac
AF080254	V$NKXH	NKX homeodomain factors	Thyroid transcription factor-1 (TTF1) binding site	Cardiovascular System Central Nervous System Digestive System Embryonic Structures Endocrine System Heart Islets of Langerhans Lung Muscles Myocardium Nervous System Pancreas Prostate Respiratory System Spinal Cord Thyroid Gland Urogenital System	0.99	1004	1022	1013	+	1	0.949	-0.041	0		gggcgCAAGggtgggaggg
AF080254	V$NOLF	Neuron-specific olfactory factor	Early B-cell factor 1	Antibody-Producing Cells Blood Cells Bone Marrow Cells Hematopoietic System Immune System Leukocytes Lymphocytes Nervous System Neurons Nose Respiratory System	0.88	138	160	149	+	1	0.909	0.029	0		gcccccTCCCcggcggaagctca
AF080254	V$NOLF	Neuron-specific olfactory factor	Early B-cell factor 1	Antibody-Producing Cells Blood Cells Bone Marrow Cells Hematopoietic System Immune System Leukocytes Lymphocytes Nervous System Neurons Nose Respiratory System	0.88	363	385	374	-	1	0.877	-0.003	0		cctttcTCCCcgggccgcgtttc
AF080254	V$NOLF	Neuron-specific olfactory factor	Early B-cell factor 1	Antibody-Producing Cells Blood Cells Bone Marrow Cells Hematopoietic System Immune System Leukocytes Lymphocytes Nervous System Neurons Nose Respiratory System	0.88	798	820	809	+	1	0.888	0.008	0		agcgcgTCCCccggcgccgcccg
AF080254	V$NOLF	Neuron-specific olfactory factor	Early B-cell factor 1	Antibody-Producing Cells Blood Cells Bone Marrow Cells Hematopoietic System Immune System Leukocytes Lymphocytes Nervous System Neurons Nose Respiratory System	0.88	841	863	852	-	1	0.952	0.072	0		ccccccTCCCccgggctctgcgg
AF080254	V$NOLF	Neuron-specific olfactory factor	Olfactory neuron-specific factor	Antibody-Producing Cells Blood Cells Bone Marrow Cells Hematopoietic System Immune System Leukocytes Lymphocytes Nervous System Neurons Nose Respiratory System	0.88	966	988	977	-	1	0.933	0.053	0		cacgcgTCCCtcgggcccaggcg
AF080254	V$OCT1	Octamer binding protein	Octamer-binding factor 1	Antibody-Producing Cells Blood Cells Immune System Kidney Leukocytes Lymphocytes Urogenital System	0.89	519	533	526	-	1	0.88	-0.01	1	part of model match of OCT1_PBXC_01	aaCATGtgactcggc
AF080254	V$P53F	p53 tumor suppressor	Tumor suppressor p53 (5' half site)	ubiquitous	0.91	144	168	156	+	0.869	0.862	-0.048	0		tccccggcggaagctCAAGcccaat
AF080254	V$P53F	p53 tumor suppressor	Tumor suppressor p53 (3' half site)	ubiquitous	0.92	513	537	525	+	1	0.881	-0.039	0		cgtaacgccgagtcaCATGttgttt
AF080254	V$PARF	PAR/bZIP family	PAR-type chicken vitellogenin promoter-binding protein	Brain Central Nervous System Digestive System Embryonic Structures Endocrine System Liver Muscle, Skeletal Muscles Nervous System	0.86	505	521	513	+	1	0.852	-0.008	0		tgtgcctgcGTAAcgcc
AF080254	V$PAX5	PAX-2/5/8 binding sites	B-cell-specific activator protein	Antibody-Producing Cells Blood Cells Bone Marrow Cells Ear Embryonic Structures Endocrine System Hematopoietic System Immune System Kidney Leukocytes Lymphocytes Thyroid Gland Urogenital System	0.79	471	499	485	+	0.952	0.862	0.072	0		atgcgaGGCAgcggggcggggcggccgcg
AF080254	V$PAX5	PAX-2/5/8 binding sites	Paired box protein 2	Antibody-Producing Cells Blood Cells Bone Marrow Cells Ear Embryonic Structures Endocrine System Hematopoietic System Immune System Kidney Leukocytes Lymphocytes Thyroid Gland Urogenital System	0.92	975	1003	989	+	0.962	0.941	0.021	0		ccgagggacgcgTGATcgggcgggcggcc
AF080254	V$PAX5	PAX-2/5/8 binding sites	B-cell-specific activator protein	Antibody-Producing Cells Blood Cells Bone Marrow Cells Ear Embryonic Structures Endocrine System Hematopoietic System Immune System Kidney Leukocytes Lymphocytes Thyroid Gland Urogenital System	0.79	1001	1029	1015	+	1	0.857	0.067	0		gccgggCGCAagggtgggagggagccgcc
AF080254	V$PAX6	PAX-4/PAX-6 paired domain binding sites	PAX4 paired domain binding site	Brain Central Nervous System Digestive System Embryonic Structures Endocrine System Eye Islets of Langerhans Nervous System Neurons Pancreas	0.91	475	493	484	+	0.966	0.88	-0.03	0		gagGCAGcggggcggggcg
AF080254	V$PAX6	PAX-4/PAX-6 paired domain binding sites	PAX4 paired domain binding site	Brain Central Nervous System Digestive System Embryonic Structures Endocrine System Eye Islets of Langerhans Nervous System Neurons Pancreas	0.91	574	592	583	-	1	0.871	-0.039	0		gccGCACagtggggtaaac
AF080254	V$PAX6	PAX-4/PAX-6 paired domain binding sites	PAX4 paired domain binding site	Brain Central Nervous System Digestive System Embryonic Structures Endocrine System Eye Islets of Langerhans Nervous System Neurons Pancreas	0.91	689	707	698	+	1	0.874	-0.036	0		ggcGCACcccggcttcccg
AF080254	V$PAX6	PAX-4/PAX-6 paired domain binding sites	PAX6 paired domain and homeodomain are required for binding to this site	Brain Central Nervous System Digestive System Embryonic Structures Endocrine System Eye Islets of Langerhans Nervous System Neurons Pancreas	0.87	927	945	936	-	1	0.855	-0.015	0		ccgcgggggCCAGcaccgc
AF080254	V$PAX9	PAX-9 binding sites	Zebrafish PAX9 binding sites	Bone and Bones Connective Tissue Embryonic Structures Skeleton	0.78	477	497	487	+	0.882	0.872	0.092	0		ggCAGCggggcggggcggccg
AF080254	V$PBXC	PBX - MEIS complexes	Pre-B-cell leukemia homeobox 3	Bone Marrow Cells Embryonic Structures Hematopoietic System	0.93	549	565	557	-	1	0.976	0.046	1	part of model match of OCT1_PBXC_01	gcaccgagTGACtgaac
AF080254	V$PERO	Peroxisome proliferator-activated receptor	Peroxisome proliferator-activated receptor gamma	Adipose Tissue Connective Tissue Digestive System Liver	0.88	230	252	241	-	1	0.855	-0.025	0		cccagggcgggaAAAGgggcgcg
AF080254	V$PERO	Peroxisome proliferator-activated receptor	Peroxisome proliferator-activated receptor gamma	Adipose Tissue Connective Tissue Digestive System Liver	0.88	369	391	380	+	1	0.871	-0.009	0		cggcccggggagAAAGgggggcg
AF080254	V$PIT1	GHF-1 pituitary specific pou domain transcription factor	POU domain, class 1, transcription factor 1 (POU1F1) / Pituitary transcription factor-1	Brain Central Nervous System Endocrine System Nervous System Pituitary Gland	0.81	162	176	169	-	1	0.877	0.067	0		ctcaaTTAAttgggc
AF080254	V$PIT1	GHF-1 pituitary specific pou domain transcription factor	POU domain, class 1, transcription factor 1 (POU1F1) / Pituitary transcription factor-1	Brain Central Nervous System Endocrine System Nervous System Pituitary Gland	0.81	163	177	170	+	1	0.88	0.07	0		cccaaTTAAttgagt
AF080254	V$PLAG	Pleomorphic adenoma gene	Pleomorphic adenoma gene 1	Brain Central Nervous System Digestive System Embryonic Structures Endocrine System Nervous System	0.97	9	31	20	-	1	0.869	-0.101	0		gcGGGGtccccattttggcgagg
AF080254	V$PLAG	Pleomorphic adenoma gene	Pleomorphic adenoma gene 1	Brain Central Nervous System Digestive System Embryonic Structures Endocrine System Nervous System	0.97	16	38	27	-	1	0.907	-0.063	0		tcGGGGcgcggggtccccatttt
AF080254	V$PLAG	Pleomorphic adenoma gene	Pleomorphic adenoma gene 1	Brain Central Nervous System Digestive System Embryonic Structures Endocrine System Nervous System	0.97	19	41	30	+	1	0.861	-0.109	0		atGGGGaccccgcgccccgagag
AF080254	V$PLAG	Pleomorphic adenoma gene	Pleomorphic adenoma gene 1	Brain Central Nervous System Digestive System Embryonic Structures Endocrine System Nervous System	0.97	69	91	80	-	1	0.967	-0.003	0		gcGGGGgctgcggccttgcagtg
AF080254	V$PLAG	Pleomorphic adenoma gene	Pleomorphic adenoma gene 1	Brain Central Nervous System Digestive System Embryonic Structures Endocrine System Nervous System	0.97	89	111	100	-	1	0.967	-0.003	0		gcGGGGgatcgggatcggcggcg
AF080254	V$PLAG	Pleomorphic adenoma gene	Pleomorphic adenoma gene 1	Brain Central Nervous System Digestive System Embryonic Structures Endocrine System Nervous System	0.97	94	116	105	-	1	0.907	-0.063	0		gcGGGGcgggggatcgggatcgg
AF080254	V$PLAG	Pleomorphic adenoma gene	Pleomorphic adenoma gene 1	Brain Central Nervous System Digestive System Embryonic Structures Endocrine System Nervous System	0.97	110	132	121	-	1	0.907	-0.063	0		gcGGGGccgcggctgggcggggc
AF080254	V$PLAG	Pleomorphic adenoma gene	Pleomorphic adenoma gene 1	Brain Central Nervous System Digestive System Embryonic Structures Endocrine System Nervous System	0.97	123	145	134	-	1	1	0.03	0		gaGGGGgcgccgggcggggccgc
AF080254	V$PLAG	Pleomorphic adenoma gene	Pleomorphic adenoma gene 1	Brain Central Nervous System Digestive System Embryonic Structures Endocrine System Nervous System	0.97	128	150	139	-	1	0.869	-0.101	0		ccGGGGagggggcgccgggcggg
AF080254	V$PLAG	Pleomorphic adenoma gene	Pleiomorphic adenoma gene-like 1	Brain Central Nervous System Digestive System Embryonic Structures Endocrine System Nervous System	0.87	131	153	142	+	1	0.865	-0.005	0		gcccgGCGCcccctccccggcgg
AF080254	V$PLAG	Pleomorphic adenoma gene	Pleomorphic adenoma gene (PLAG) 1, a developmentally regulated C2H2 zinc finger protein	Brain Central Nervous System Digestive System Embryonic Structures Endocrine System Nervous System	0.88	178	200	189	+	1	0.882	0.002	0		ccGAGGcgggagggaagggccct
AF080254	V$PLAG	Pleomorphic adenoma gene	Pleomorphic adenoma gene 1	Brain Central Nervous System Digestive System Embryonic Structures Endocrine System Nervous System	0.97	199	221	210	-	1	0.907	-0.063	0		gcGGGGcgggccacggcgcgcag
AF080254	V$PLAG	Pleomorphic adenoma gene	Pleomorphic adenoma gene 1	Brain Central Nervous System Digestive System Embryonic Structures Endocrine System Nervous System	0.97	204	226	215	-	1	0.94	-0.03	0		gaGGGGcggggcgggccacggcg
AF080254	V$PLAG	Pleomorphic adenoma gene	Pleomorphic adenoma gene (PLAG) 1, a developmentally regulated C2H2 zinc finger protein	Brain Central Nervous System Digestive System Embryonic Structures Endocrine System Nervous System	0.88	217	239	228	-	0.958	0.962	0.082	0		aaGGGGcgcggaagaggggcggg
AF080254	V$PLAG	Pleomorphic adenoma gene	Pleomorphic adenoma gene 1	Brain Central Nervous System Digestive System Embryonic Structures Endocrine System Nervous System	0.97	292	314	303	-	1	0.899	-0.071	0		gtGGGGcggccccggcctcatta
AF080254	V$PLAG	Pleomorphic adenoma gene	Pleomorphic adenoma gene 1	Brain Central Nervous System Digestive System Embryonic Structures Endocrine System Nervous System	0.97	297	319	308	-	1	0.869	-0.101	0		gcGGGGtggggcggccccggcct
AF080254	V$PLAG	Pleomorphic adenoma gene	Pleomorphic adenoma gene 1	Brain Central Nervous System Digestive System Embryonic Structures Endocrine System Nervous System	0.97	300	322	311	+	1	0.907	-0.063	0		ccGGGGccgccccaccccgcccg
AF080254	V$PLAG	Pleomorphic adenoma gene	Pleomorphic adenoma gene 1	Brain Central Nervous System Digestive System Embryonic Structures Endocrine System Nervous System	0.97	329	351	340	+	1	0.907	-0.063	0		ccGGGGcctccgcgggaggggga
AF080254	V$PLAG	Pleomorphic adenoma gene	Pleomorphic adenoma gene (PLAG) 1, a developmentally regulated C2H2 zinc finger protein	Brain Central Nervous System Digestive System Embryonic Structures Endocrine System Nervous System	0.88	342	364	353	+	1	0.88	0	0		ggGAGGgggaggggacggcggga
AF080254	V$PLAG	Pleomorphic adenoma gene	Pleomorphic adenoma gene 1	Brain Central Nervous System Digestive System Embryonic Structures Endocrine System Nervous System	0.97	344	366	355	+	1	1	0.03	0		gaGGGGgaggggacggcgggaaa
AF080254	V$PLAG	Pleomorphic adenoma gene	Pleomorphic adenoma gene 1	Brain Central Nervous System Digestive System Embryonic Structures Endocrine System Nervous System	0.97	350	372	361	+	1	0.902	-0.068	0		gaGGGGacggcgggaaacgcggc
AF080254	V$PLAG	Pleomorphic adenoma gene	Pleomorphic adenoma gene 1	Brain Central Nervous System Digestive System Embryonic Structures Endocrine System Nervous System	0.97	373	395	384	+	1	0.869	-0.101	0		ccGGGGagaaaggggggcggggc
AF080254	V$PLAG	Pleomorphic adenoma gene	Pleomorphic adenoma gene 1	Brain Central Nervous System Digestive System Embryonic Structures Endocrine System Nervous System	0.97	382	404	393	+	1	1	0.03	0		aaGGGGggcggggcgggggcgcg
AF080254	V$PLAG	Pleomorphic adenoma gene	Pleomorphic adenoma gene 1	Brain Central Nervous System Digestive System Embryonic Structures Endocrine System Nervous System	0.97	384	406	395	+	1	0.895	-0.075	0		ggGGGGcggggcgggggcgcgcg
AF080254	V$PLAG	Pleomorphic adenoma gene	Pleomorphic adenoma gene 1	Brain Central Nervous System Digestive System Embryonic Structures Endocrine System Nervous System	0.97	389	411	400	+	1	0.907	-0.063	0		gcGGGGcgggggcgcgcggcccg
AF080254	V$PLAG	Pleomorphic adenoma gene	Pleomorphic adenoma gene 1	Brain Central Nervous System Digestive System Embryonic Structures Endocrine System Nervous System	0.97	394	416	405	+	1	0.967	-0.003	0		gcGGGGgcgcgcggcccgccccc
AF080254	V$PLAG	Pleomorphic adenoma gene	Pleomorphic adenoma gene 1	Brain Central Nervous System Digestive System Embryonic Structures Endocrine System Nervous System	0.97	396	418	407	-	1	0.967	-0.003	0		gcGGGGgcgggccgcgcgccccc
AF080254	V$PLAG	Pleomorphic adenoma gene	Pleomorphic adenoma gene 1	Brain Central Nervous System Digestive System Embryonic Structures Endocrine System Nervous System	0.97	453	475	464	+	1	0.967	-0.003	0		tcGGGGggcgcggcgccaatgcg
AF080254	V$PLAG	Pleomorphic adenoma gene	Pleomorphic adenoma gene 1	Brain Central Nervous System Digestive System Embryonic Structures Endocrine System Nervous System	0.97	455	477	466	+	1	0.895	-0.075	0		ggGGGGcgcggcgccaatgcgag
AF080254	V$PLAG	Pleomorphic adenoma gene	Pleomorphic adenoma gene (PLAG) 1, a developmentally regulated C2H2 zinc finger protein	Brain Central Nervous System Digestive System Embryonic Structures Endocrine System Nervous System	0.88	473	495	484	+	1	0.93	0.05	0		gcGAGGcagcggggcggggcggc
AF080254	V$PLAG	Pleomorphic adenoma gene	Pleomorphic adenoma gene 1	Brain Central Nervous System Digestive System Embryonic Structures Endocrine System Nervous System	0.97	481	503	492	+	1	0.907	-0.063	0		gcGGGGcggggcggccgcgctgt
AF080254	V$PLAG	Pleomorphic adenoma gene	Pleomorphic adenoma gene 1	Brain Central Nervous System Digestive System Embryonic Structures Endocrine System Nervous System	0.97	486	508	497	+	1	0.907	-0.063	0		gcGGGGcggccgcgctgtgtgtg
AF080254	V$PLAG	Pleomorphic adenoma gene	Pleomorphic adenoma gene 1	Brain Central Nervous System Digestive System Embryonic Structures Endocrine System Nervous System	0.97	562	584	573	-	1	0.861	-0.109	0		gtGGGGtaaacacattcgggcac
AF080254	V$PLAG	Pleomorphic adenoma gene	Pleomorphic adenoma gene 1	Brain Central Nervous System Digestive System Embryonic Structures Endocrine System Nervous System	0.97	591	613	602	+	1	0.869	-0.101	0		gcGGGGaccgcgacgagcccggg
AF080254	V$PLAG	Pleomorphic adenoma gene	Pleomorphic adenoma gene 1	Brain Central Nervous System Digestive System Embryonic Structures Endocrine System Nervous System	0.97	640	662	651	-	1	0.907	-0.063	0		ccGGGGctgctgctgctgctggt
AF080254	V$PLAG	Pleomorphic adenoma gene	Pleomorphic adenoma gene 1	Brain Central Nervous System Digestive System Embryonic Structures Endocrine System Nervous System	0.97	659	681	670	-	1	0.869	-0.101	0		tcGGGGttccgcgccgccgccgg
AF080254	V$PLAG	Pleomorphic adenoma gene	Pleiomorphic adenoma gene-like 1	Brain Central Nervous System Digestive System Embryonic Structures Endocrine System Nervous System	0.87	676	698	687	-	1	0.856	-0.014	0		ggggtGCGCccgggcgctcgggg
AF080254	V$PLAG	Pleomorphic adenoma gene	Pleomorphic adenoma gene 1	Brain Central Nervous System Digestive System Embryonic Structures Endocrine System Nervous System	0.97	678	700	689	-	1	0.869	-0.101	0		ccGGGGtgcgcccgggcgctcgg
AF080254	V$PLAG	Pleomorphic adenoma gene	Pleomorphic adenoma gene 1	Brain Central Nervous System Digestive System Embryonic Structures Endocrine System Nervous System	0.97	713	735	724	-	1	0.907	-0.063	0		ccGGGGctgctgccgccgcgtcg
AF080254	V$PLAG	Pleomorphic adenoma gene	Pleomorphic adenoma gene 1	Brain Central Nervous System Digestive System Embryonic Structures Endocrine System Nervous System	0.97	745	767	756	-	1	0.907	-0.063	0		gcGGGGccgagcctaaggcgcgc
AF080254	V$PLAG	Pleomorphic adenoma gene	Pleomorphic adenoma gene 1	Brain Central Nervous System Digestive System Embryonic Structures Endocrine System Nervous System	0.97	761	783	772	-	1	0.869	-0.101	0		tcGGGGtccccgagccgcggggc
AF080254	V$PLAG	Pleomorphic adenoma gene	Pleomorphic adenoma gene 1	Brain Central Nervous System Digestive System Embryonic Structures Endocrine System Nervous System	0.97	771	793	782	+	1	0.869	-0.101	0		tcGGGGaccccgactcccggccc
AF080254	V$PLAG	Pleomorphic adenoma gene	Pleomorphic adenoma gene 1	Brain Central Nervous System Digestive System Embryonic Structures Endocrine System Nervous System	0.97	789	811	800	-	1	0.967	-0.003	0		ccGGGGgacgcgctcgctgggcc
AF080254	V$PLAG	Pleomorphic adenoma gene	Pleomorphic adenoma gene 1	Brain Central Nervous System Digestive System Embryonic Structures Endocrine System Nervous System	0.97	850	872	861	+	1	0.967	-0.003	0		ccGGGGgaggggggcggccaccg
AF080254	V$PLAG	Pleomorphic adenoma gene	Pleomorphic adenoma gene 1	Brain Central Nervous System Digestive System Embryonic Structures Endocrine System Nervous System	0.97	856	878	867	+	1	1	0.03	0		gaGGGGggcggccaccgcccgcg
AF080254	V$PLAG	Pleomorphic adenoma gene	Pleomorphic adenoma gene 1	Brain Central Nervous System Digestive System Embryonic Structures Endocrine System Nervous System	0.97	858	880	869	+	1	0.895	-0.075	0		ggGGGGcggccaccgcccgcgcc
AF080254	V$PLAG	Pleomorphic adenoma gene	Pleomorphic adenoma gene 1	Brain Central Nervous System Digestive System Embryonic Structures Endocrine System Nervous System	0.97	879	901	890	-	1	0.899	-0.071	0		ctGGGGctcctgaggatgcccgg
AF080254	V$PLAG	Pleomorphic adenoma gene	Pleomorphic adenoma gene 1	Brain Central Nervous System Digestive System Embryonic Structures Endocrine System Nervous System	0.97	921	943	932	-	1	0.967	-0.003	0		gcGGGGgccagcaccgctcggcg
AF080254	V$PLAG	Pleomorphic adenoma gene	Pleomorphic adenoma gene (PLAG) 1, a developmentally regulated C2H2 zinc finger protein	Brain Central Nervous System Digestive System Embryonic Structures Endocrine System Nervous System	0.88	932	954	943	-	0.958	0.871	-0.009	0		ccGGGGagcccgcgggggccagc
AF080254	V$PLAG	Pleomorphic adenoma gene	Pleomorphic adenoma gene 1	Brain Central Nervous System Digestive System Embryonic Structures Endocrine System Nervous System	0.97	943	965	954	-	1	0.861	-0.109	0		gtGGGGaaggtccggggagcccg
AF080254	V$PLAG	Pleomorphic adenoma gene	Pleomorphic adenoma gene 1	Brain Central Nervous System Digestive System Embryonic Structures Endocrine System Nervous System	0.97	1012	1034	1023	-	1	0.967	-0.003	0		gcGGGGgcggctccctcccaccc
AF080254	V$PLAG	Pleomorphic adenoma gene	Pleomorphic adenoma gene 1	Brain Central Nervous System Digestive System Embryonic Structures Endocrine System Nervous System	0.97	1024	1046	1035	-	1	1	0.03	0		gaGGGGgcgcgggcgggggcggc
AF080254	V$PLAG	Pleomorphic adenoma gene	Pleomorphic adenoma gene (PLAG) 1, a developmentally regulated C2H2 zinc finger protein	Brain Central Nervous System Digestive System Embryonic Structures Endocrine System Nervous System	0.88	1026	1048	1037	-	1	0.863	-0.017	0		cgGAGGgggcgcgggcgggggcg
AF080254	V$PLAG	Pleomorphic adenoma gene	Pleomorphic adenoma gene 1	Brain Central Nervous System Digestive System Embryonic Structures Endocrine System Nervous System	0.97	1032	1054	1043	-	1	0.94	-0.03	0		gaGGGGcggagggggcgcgggcg
AF080254	V$PLAG	Pleomorphic adenoma gene	Pleomorphic adenoma gene 1	Brain Central Nervous System Digestive System Embryonic Structures Endocrine System Nervous System	0.97	1039	1061	1050	-	1	0.899	-0.071	0		ttGGGGcgaggggcggagggggc
AF080254	V$PLAG	Pleomorphic adenoma gene	Pleomorphic adenoma gene 1	Brain Central Nervous System Digestive System Embryonic Structures Endocrine System Nervous System	0.97	1046	1068	1057	-	1	0.902	-0.068	0		caGGGGtttggggcgaggggcgg
AF080254	V$PURA	Pur-alpha binds both single-stranded and douple-stranded DNA in a sequence-specific manner	Purine-rich element binding protein A	Brain Central Nervous System Muscle, Smooth Muscles Nervous System Neuroglia Neurons	0.97	134	146	140	-	1	0.943	-0.027	0		ggAGGGggcgccg
AF080254	V$PURA	Pur-alpha binds both single-stranded and douple-stranded DNA in a sequence-specific manner	Purine-rich element binding protein A	Brain Central Nervous System Muscle, Smooth Muscles Nervous System Neuroglia Neurons	0.97	186	198	192	+	1	0.963	-0.007	0		ggAGGGaagggcc
AF080254	V$PURA	Pur-alpha binds both single-stranded and douple-stranded DNA in a sequence-specific manner	Purine-rich element binding protein A	Brain Central Nervous System Muscle, Smooth Muscles Nervous System Neuroglia Neurons	0.97	215	227	221	-	1	0.89	-0.08	0		agAGGGgcggggc
AF080254	V$PURA	Pur-alpha binds both single-stranded and douple-stranded DNA in a sequence-specific manner	Purine-rich element binding protein A	Brain Central Nervous System Muscle, Smooth Muscles Nervous System Neuroglia Neurons	0.97	295	307	301	+	1	0.888	-0.082	0		tgAGGCcggggcc
AF080254	V$PURA	Pur-alpha binds both single-stranded and douple-stranded DNA in a sequence-specific manner	Purine-rich element binding protein A	Brain Central Nervous System Muscle, Smooth Muscles Nervous System Neuroglia Neurons	0.97	327	339	333	-	1	0.933	-0.037	0		ggAGGCcccggcc
AF080254	V$PURA	Pur-alpha binds both single-stranded and douple-stranded DNA in a sequence-specific manner	Purine-rich element binding protein A	Brain Central Nervous System Muscle, Smooth Muscles Nervous System Neuroglia Neurons	0.97	343	355	349	+	1	0.989	0.019	0		ggAGGGggagggg
AF080254	V$PURA	Pur-alpha binds both single-stranded and douple-stranded DNA in a sequence-specific manner	Purine-rich element binding protein A	Brain Central Nervous System Muscle, Smooth Muscles Nervous System Neuroglia Neurons	0.97	349	361	355	+	1	0.974	0.004	0		ggAGGGgacggcg
AF080254	V$PURA	Pur-alpha binds both single-stranded and douple-stranded DNA in a sequence-specific manner	Purine-rich element binding protein A	Brain Central Nervous System Muscle, Smooth Muscles Nervous System Neuroglia Neurons	0.97	474	486	480	+	1	0.881	-0.089	0		cgAGGCagcgggg
AF080254	V$PURA	Pur-alpha binds both single-stranded and douple-stranded DNA in a sequence-specific manner	Purine-rich element binding protein A	Brain Central Nervous System Muscle, Smooth Muscles Nervous System Neuroglia Neurons	0.97	830	842	836	+	1	0.964	-0.006	0		ggAGGCagcggcc
AF080254	V$PURA	Pur-alpha binds both single-stranded and douple-stranded DNA in a sequence-specific manner	Purine-rich element binding protein A	Brain Central Nervous System Muscle, Smooth Muscles Nervous System Neuroglia Neurons	0.97	855	867	861	+	1	0.852	-0.118	0		ggAGGGgggcggc
AF080254	V$PURA	Pur-alpha binds both single-stranded and douple-stranded DNA in a sequence-specific manner	Purine-rich element binding protein A	Brain Central Nervous System Muscle, Smooth Muscles Nervous System Neuroglia Neurons	0.97	907	919	913	+	1	0.966	-0.004	0		ggAGGGcgcggcg
AF080254	V$PURA	Pur-alpha binds both single-stranded and douple-stranded DNA in a sequence-specific manner	Purine-rich element binding protein A	Brain Central Nervous System Muscle, Smooth Muscles Nervous System Neuroglia Neurons	0.97	960	972	966	-	1	0.86	-0.11	0		ccAGGCggtgggg
AF080254	V$PURA	Pur-alpha binds both single-stranded and douple-stranded DNA in a sequence-specific manner	Purine-rich element binding protein A	Brain Central Nervous System Muscle, Smooth Muscles Nervous System Neuroglia Neurons	0.97	1035	1047	1041	-	1	0.943	-0.027	0		ggAGGGggcgcgg
AF080254	V$PURA	Pur-alpha binds both single-stranded and douple-stranded DNA in a sequence-specific manner	Purine-rich element binding protein A	Brain Central Nervous System Muscle, Smooth Muscles Nervous System Neuroglia Neurons	0.97	1043	1055	1049	-	1	0.867	-0.103	0		cgAGGGgcggagg
AF080254	V$RBP2	Retinoblastoma-binding proteins with demethylase activity	Jumonji, AT rich interactive domain 1B		0.96	41	49	45	+	1	0.948	-0.012	0		GCACggccc
AF080254	V$RBP2	Retinoblastoma-binding proteins with demethylase activity	Jumonji, AT rich interactive domain 1B		0.96	501	509	505	-	1	0.909	-0.051	0		GCACacaca
AF080254	V$RBP2	Retinoblastoma-binding proteins with demethylase activity	Jumonji, AT rich interactive domain 1B		0.96	557	565	561	-	1	0.896	-0.064	0		GCACcgagt
AF080254	V$RBP2	Retinoblastoma-binding proteins with demethylase activity	Jumonji, AT rich interactive domain 1B		0.96	581	589	585	-	1	0.953	-0.007	0		GCACagtgg
AF080254	V$RBP2	Retinoblastoma-binding proteins with demethylase activity	Jumonji, AT rich interactive domain 1B		0.96	692	700	696	+	1	0.903	-0.057	0		GCACcccgg
AF080254	V$RBP2	Retinoblastoma-binding proteins with demethylase activity	Jumonji, AT rich interactive domain 1B		0.96	730	738	734	-	1	0.894	-0.066	0		GCACcgggg
AF080254	V$RBP2	Retinoblastoma-binding proteins with demethylase activity	Jumonji, AT rich interactive domain 1B		0.96	925	933	929	-	1	0.95	-0.01	0		GCACcgctc
AF080254	V$RBPF	RBPJ - kappa	Mammalian transcriptional repressor RBP-Jkappa/CBF1	Antibody-Producing Cells Blood Cells Immune System Leukocytes Lymphocytes	0.94	956	968	962	-	1	0.868	-0.072	0		gcggTGGGgaagg
AF080254	V$RBPF	RBPJ - kappa	Mammalian transcriptional repressor RBP-Jkappa/CBF1	Antibody-Producing Cells Blood Cells Immune System Leukocytes Lymphocytes	0.94	1011	1023	1017	+	1	0.866	-0.074	0		agggTGGGaggga
AF080254	V$RREB	Ras-responsive element binding protein	Ras-responsive element binding protein 1		0.8	309	323	316	+	1	0.858	0.058	0		cCCCAccccgcccgg
AF080254	V$RU49	Zinc finger transcription factor RU49, zinc finger proliferation 1 - Zipro1	Zinc finger transcription factor RU49 (zinc finger proliferation 1 - Zipro 1). RU49 exhibits a strong preference for binding to tandem repeats of the minimal RU49 consensus binding site.		0.98	39	45	42	+	0.889	0.898	-0.082	0		gAGCAcg
AF080254	V$RU49	Zinc finger transcription factor RU49, zinc finger proliferation 1 - Zipro1	Zinc finger transcription factor RU49 (zinc finger proliferation 1 - Zipro 1). RU49 exhibits a strong preference for binding to tandem repeats of the minimal RU49 consensus binding site.		0.98	929	935	932	-	0.889	0.938	-0.042	0		cAGCAcc
AF080254	V$RUSH	SWI/SNF related nucleophosphoproteins with a RING finger DNA binding motif	SWI/SNF related, matrix associated, actin dependent regulator of chromatin, subfamily a, member 3		0.96	14	24	19	-	1	0.948	-0.012	0		ccCCATtttgg
AF080254	V$RUSH	SWI/SNF related nucleophosphoproteins with a RING finger DNA binding motif	SWI/SNF related, matrix associated, actin dependent regulator of chromatin, subfamily a, member 3		0.96	524	534	529	-	0.96	0.955	-0.005	0		caACATgtgac
AF080254	V$RUSH	SWI/SNF related nucleophosphoproteins with a RING finger DNA binding motif	SWI/SNF related, matrix associated, actin dependent regulator of chromatin, subfamily a, member 3		0.96	525	535	530	+	0.96	0.905	-0.055	0		tcACATgttgt
AF080254	V$SAL2	Spalt-like transcription factor 2	Zinc finger protein Spalt-2, sal-like 2, p150(sal2)		0.91	248	258	253	+	1	0.922	0.012	0		ctggGTGGcat
AF080254	V$SAL2	Spalt-like transcription factor 2	Zinc finger protein Spalt-2, sal-like 2, p150(sal2)		0.91	308	318	313	-	1	0.958	0.048	0		cgggGTGGggc
AF080254	V$SAL2	Spalt-like transcription factor 2	Zinc finger protein Spalt-2, sal-like 2, p150(sal2)		0.91	959	969	964	-	1	0.872	-0.038	0		ggcgGTGGgga
AF080254	V$SAL2	Spalt-like transcription factor 2	Zinc finger protein Spalt-2, sal-like 2, p150(sal2)		0.91	1010	1020	1015	+	1	0.965	0.055	0		aaggGTGGgag
AF080254	V$SF1F	Vertebrate steroidogenic factor	Alpha (1)-fetoprotein transcription factor (FTF), liver receptor homologue-1 (LRH-1)	Adrenal Glands Brain Central Nervous System Endocrine System Leydig Cells Nervous System Ovary Pituitary Gland Testis Urogenital System	0.94	70	84	77	+	1	0.952	0.012	0		actgCAAGgccgcag
AF080254	V$SF1F	Vertebrate steroidogenic factor	Alpha (1)-fetoprotein transcription factor (FTF), liver receptor homologue-1 (LRH-1)	Adrenal Glands Brain Central Nervous System Endocrine System Leydig Cells Nervous System Ovary Pituitary Gland Testis Urogenital System	0.94	1005	1019	1012	+	1	0.9	-0.04	0		ggcgCAAGggtggga
AF080254	V$SIX3	Sine oculis homeobox homolog 3	SIX3 / SIXdomain (SD) and Homeodomain (HD) transcription factor	Brain Central Nervous System Embryonic Structures Endocrine System Eye Nervous System Pituitary Gland	1	157	177	167	-	1	0.959	-0.041	0		actcaatTAATtgggcttgag
AF080254	V$SIX3	Sine oculis homeobox homolog 3	SIX3 / SIXdomain (SD) and Homeodomain (HD) transcription factor	Brain Central Nervous System Embryonic Structures Endocrine System Eye Nervous System Pituitary Gland	1	162	182	172	+	1	0.948	-0.052	0		gcccaatTAATtgagtccgag
AF080254	V$SIX3	Sine oculis homeobox homolog 3	SIX3 / SIXdomain (SD) and Homeodomain (HD) transcription factor	Brain Central Nervous System Embryonic Structures Endocrine System Eye Nervous System Pituitary Gland	1	280	300	290	-	1	0.984	-0.016	0		gcctcatTAATcagcggcttg
AF080254	V$SIX3	Sine oculis homeobox homolog 3	SIX3 / SIXdomain (SD) and Homeodomain (HD) transcription factor	Brain Central Nervous System Embryonic Structures Endocrine System Eye Nervous System Pituitary Gland	1	285	305	295	+	1	0.972	-0.028	0		cgctgatTAATgaggccgggg
AF080254	V$SMAD	Vertebrate SMAD family of transcription factors	GC-rich Smad1/5 binding element	Embryonic Structures Kidney Urogenital System	0.94	133	143	138	-	0.899	0.909	-0.031	1	part of model match of SMAD_E2FF_01	gggggCGCCgg
AF080254	V$SMAD	Vertebrate SMAD family of transcription factors	GC-rich Smad1/5 binding element	Embryonic Structures Kidney Urogenital System	0.94	659	669	664	-	0.899	0.851	-0.089	0		gccgcCGCCgg
AF080254	V$SMAD	Vertebrate SMAD family of transcription factors	GC-rich Smad1/5 binding element	Embryonic Structures Kidney Urogenital System	0.94	779	789	784	+	1	0.866	-0.074	1	part of model match of SP1F_SMAD_01	cccgaCTCCcg
AF080254	V$SMAD	Vertebrate SMAD family of transcription factors	GC-rich Smad1/5 binding element	Embryonic Structures Kidney Urogenital System	0.94	808	818	813	-	0.899	0.909	-0.031	1	part of model match of SMAD_SMAD_SP1F_01	ggcggCGCCgg
AF080254	V$SMAD	Vertebrate SMAD family of transcription factors	GC-rich Smad1/5 binding element	Embryonic Structures Kidney Urogenital System	0.94	890	900	895	-	1	0.953	0.013	0		tggggCTCCtg
AF080254	V$SMAD	Vertebrate SMAD family of transcription factors	GC-rich Smad1/5 binding element	Embryonic Structures Kidney Urogenital System	0.94	1066	1076	1071	+	0.899	0.909	-0.031	0		ctgggCGCCgg
AF080254	V$SORY	SOX/SRY-sex/testis determinig and related HMG box factors	HMGA family of architectural transcription factors (HMGA1, HMGA2)	Bone and Bones Cartilage Connective Tissue Ear Embryonic Structures Endocrine System Leydig Cells Nervous System Neuroglia Skeleton Testis Thyroid Gland Urogenital System	0.88	156	180	168	-	1	0.851	-0.029	0		cggactcaattAATTgggcttgagc
AF080254	V$SORY	SOX/SRY-sex/testis determinig and related HMG box factors	HMGA family of architectural transcription factors (HMGA1, HMGA2)	Bone and Bones Cartilage Connective Tissue Ear Embryonic Structures Endocrine System Leydig Cells Nervous System Neuroglia Skeleton Testis Thyroid Gland Urogenital System	0.88	159	183	171	+	1	0.9	0.02	0		caagcccaattAATTgagtccgagg
AF080254	V$SORY	SOX/SRY-sex/testis determinig and related HMG box factors	HMGA family of architectural transcription factors (HMGA1, HMGA2)	Bone and Bones Cartilage Connective Tissue Ear Embryonic Structures Endocrine System Leydig Cells Nervous System Neuroglia Skeleton Testis Thyroid Gland Urogenital System	0.88	160	184	172	-	1	0.899	0.019	0		gcctcggactcAATTaattgggctt
AF080254	V$SORY	SOX/SRY-sex/testis determinig and related HMG box factors	Sex-determining region Y gene product	Bone and Bones Cartilage Connective Tissue Ear Embryonic Structures Endocrine System Leydig Cells Nervous System Neuroglia Skeleton Testis Thyroid Gland Urogenital System	0.93	274	298	286	+	1	0.851	-0.079	0		ccacaACAAgccgctgattaatgag
AF080254	V$SORY	SOX/SRY-sex/testis determinig and related HMG box factors	HMGA family of architectural transcription factors (HMGA1, HMGA2)	Bone and Bones Cartilage Connective Tissue Ear Embryonic Structures Endocrine System Leydig Cells Nervous System Neuroglia Skeleton Testis Thyroid Gland Urogenital System	0.88	279	303	291	-	0.917	0.866	-0.014	0		ccggcctcattAATCagcggcttgt
AF080254	V$SORY	SOX/SRY-sex/testis determinig and related HMG box factors	Sex-determining region Y gene product	Bone and Bones Cartilage Connective Tissue Ear Embryonic Structures Endocrine System Leydig Cells Nervous System Neuroglia Skeleton Testis Thyroid Gland Urogenital System	0.93	516	540	528	-	1	0.892	-0.038	0		gcaaaACAAcatgtgactcggcgtt
AF080254	V$SORY	SOX/SRY-sex/testis determinig and related HMG box factors	SRY (sex-determining region Y) box 9	Bone and Bones Cartilage Connective Tissue Ear Embryonic Structures Endocrine System Leydig Cells Nervous System Neuroglia Skeleton Testis Thyroid Gland Urogenital System	0.94	568	592	580	-	0.892	0.894	-0.046	0		gccgcACAGtggggtaaacacattc
AF080254	V$SP1F	GC-Box factors SP1/GC	Stimulating protein 1, ubiquitous zinc finger transcription factor	ubiquitous	0.91	50	66	58	-	1	0.912	0.002	1	part of model match of NFKB_SP1F_04,SP1F_ETSF_01,SP1F_SP1F_01,SP1F_SP1F_11	agcatGGGCggcgagcc
AF080254	V$SP1F	GC-Box factors SP1/GC	Stimulating protein 1, ubiquitous zinc finger transcription factor	ubiquitous	0.91	76	92	84	-	1	0.877	-0.033	1	part of model match of SP1F_SP1F_01	ggcggGGGCtgcggcct
AF080254	V$SP1F	GC-Box factors SP1/GC	GC box elements	ubiquitous	0.88	82	98	90	-	1	0.854	-0.026	1	part of model match of E2FF_SP1F_01	atcggcGGCGggggctg
AF080254	V$SP1F	GC-Box factors SP1/GC	Stimulating protein 1, ubiquitous zinc finger transcription factor	ubiquitous	0.88	102	118	110	-	1	0.997	0.117	1	part of model match of E2FF_SP1F_01,EGRF_SP1F_01,KLFS_SP1F_01,KLFS_SP1F_03,NFKB_SP1F_03,SP1F_KLFS_01,SP1F_SP1F_01,SP1F_SP1F_06,SP1F_SP1F_09	gggcgGGGCgggggatc
AF080254	V$SP1F	GC-Box factors SP1/GC	Stimulating protein 1, ubiquitous zinc finger transcription factor	ubiquitous	0.85	107	123	115	-	1	0.968	0.118	1	part of model match of SP1F_SP1F_05,SP1F_SP1F_06,SP1F_SP1F_09,SP1F_SP1F_11	cggctGGGCggggcggg
AF080254	V$SP1F	GC-Box factors SP1/GC	Stimulating protein 1, ubiquitous zinc finger transcription factor	ubiquitous	0.91	118	134	126	-	1	0.873	-0.037	0		gggcgGGGCcgcggctg
AF080254	V$SP1F	GC-Box factors SP1/GC	Stimulating protein 1, ubiquitous zinc finger transcription factor	ubiquitous	0.91	123	139	131	-	1	0.966	0.056	1	part of model match of ETSF_SP1F_02,KLFS_SP1F_01,KLFS_SP1F_03,SP1F_E2FF_01,SP1F_KLFS_01,SP1F_SP1F_05,SP1F_SP1F_06,SP1F_SP1F_09,SP1F_SP1F_E2FF_01	gcgccGGGCggggccgc
AF080254	V$SP1F	GC-Box factors SP1/GC	Sp4 transcription factor	ubiquitous	0.87	130	146	138	-	1	0.927	0.057	1	part of model match of ETSF_SP1F_01,SP1F_ETSF_04,SP1F_SP1F_01,SP1F_SP1F_06,SP1F_SP1F_09,SP1F_SP1F_E2FF_01	ggagggGGCGccgggcg
AF080254	V$SP1F	GC-Box factors SP1/GC	GC box elements	ubiquitous	0.88	136	152	144	-	0.877	0.9	0.02	1	part of model match of SP1F_SP1F_06,SP1F_SP1F_09	cgccggGGAGggggcgc
AF080254	V$SP1F	GC-Box factors SP1/GC	Stimulating protein 1, ubiquitous zinc finger transcription factor	ubiquitous	0.88	207	223	215	-	1	0.98	0.1	1	part of model match of EGRF_SP1F_01,SP1F_KLFS_01,SP1F_SP1F_06,SP1F_SP1F_09,SP1F_SP1F_E2FF_01	gggcgGGGCgggccacg
AF080254	V$SP1F	GC-Box factors SP1/GC	Stimulating protein 1, ubiquitous zinc finger transcription factor	ubiquitous	0.85	212	228	220	-	1	0.99	0.14	1	part of model match of ETSF_SP1F_03,KLFS_SP1F_01,KLFS_SP1F_03,NFKB_SP1F_04,SP1F_ETSF_01,SP1F_MZF1_01,SP1F_SP1F_01,SP1F_SP1F_06,SP1F_SP1F_09,SP1F_SP1F_E2FF_01	aagagGGGCggggcggg
AF080254	V$SP1F	GC-Box factors SP1/GC	Sp4 transcription factor	ubiquitous	0.87	225	241	233	-	1	0.851	-0.019	0		aaaaggGGCGcggaaga
AF080254	V$SP1F	GC-Box factors SP1/GC	Stimulating protein 1, ubiquitous zinc finger transcription factor	ubiquitous	0.91	237	253	245	-	1	0.924	0.014	1	part of model match of SP1F_ETSF_02,SP1F_SP1F_01,SP1F_SP1F_11,SP1F_STAT_01	acccaGGGCgggaaaag
AF080254	V$SP1F	GC-Box factors SP1/GC	Stimulating protein 1, ubiquitous zinc finger transcription factor	ubiquitous	0.91	298	314	306	+	1	0.855	-0.055	1	part of model match of NFKB_SP1F_04	ggccgGGGCcgccccac
AF080254	V$SP1F	GC-Box factors SP1/GC	Stimulating protein 1, ubiquitous zinc finger transcription factor	ubiquitous	0.91	300	316	308	-	1	0.926	0.016	1	part of model match of SP1F_SP1F_11	gggtgGGGCggccccgg
AF080254	V$SP1F	GC-Box factors SP1/GC	GC box elements	ubiquitous	0.88	305	321	313	-	0.872	0.934	0.054	1	part of model match of SP1F_SP1F_06,SP1F_SP1F_09	gggcggGGTGgggcggc
AF080254	V$SP1F	GC-Box factors SP1/GC	Stimulating protein 1, ubiquitous zinc finger transcription factor	ubiquitous	0.91	310	326	318	-	1	0.95	0.04	1	part of model match of KLFS_SP1F_03,SP1F_SP1F_04,SP1F_SP1F_06,SP1F_SP1F_09	cggccGGGCggggtggg
AF080254	V$SP1F	GC-Box factors SP1/GC	Stimulating protein 1, ubiquitous zinc finger transcription factor	ubiquitous	0.91	321	337	329	+	1	0.888	-0.022	0		cggccGGGCcggggcct
AF080254	V$SP1F	GC-Box factors SP1/GC	GC box elements	ubiquitous	0.88	337	353	345	+	0.877	0.867	-0.013	1	part of model match of SP1F_EBOX_SP1F_01	tccgcgGGAGggggagg
AF080254	V$SP1F	GC-Box factors SP1/GC	GC box elements	ubiquitous	0.88	343	359	351	+	0.877	0.91	0.03	1	part of model match of SP1F_EBOX_SP1F_01	ggagggGGAGgggacgg
AF080254	V$SP1F	GC-Box factors SP1/GC	Stimulating protein 1, ubiquitous zinc finger transcription factor	ubiquitous	0.88	382	398	390	+	1	1	0.12	1	part of model match of KLFS_SP1F_03,SP1F_KLFS_01,SP1F_SP1F_05,SP1F_SP1F_06,SP1F_SP1F_09	aagggGGGCggggcggg
AF080254	V$SP1F	GC-Box factors SP1/GC	Stimulating protein 1, ubiquitous zinc finger transcription factor	ubiquitous	0.88	387	403	395	+	1	0.997	0.117	1	part of model match of EGRF_SP1F_01,KLFS_SP1F_01,SP1F_EGRF_02,SP1F_SP1F_06,SP1F_SP1F_07,SP1F_SP1F_09	gggcgGGGCgggggcgc
AF080254	V$SP1F	GC-Box factors SP1/GC	Sp4 transcription factor	ubiquitous	0.87	393	409	401	+	1	0.914	0.044	1	part of model match of SP1F_SP1F_05,SP1F_SP1F_06,SP1F_SP1F_09,SP1F_SP1F_11	ggcgggGGCGcgcggcc
AF080254	V$SP1F	GC-Box factors SP1/GC	Stimulating protein 1, ubiquitous zinc finger transcription factor	ubiquitous	0.91	399	415	407	-	1	0.856	-0.054	0		ggggcGGGCcgcgcgcc
AF080254	V$SP1F	GC-Box factors SP1/GC	Stimulating protein 1, ubiquitous zinc finger transcription factor	ubiquitous	0.88	403	419	411	-	1	0.98	0.1	1	part of model match of EGRF_SP1F_01,SP1F_CAAT_03,SP1F_CAAT_05,SP1F_EGRF_02,SP1F_KLFS_01,SP1F_SP1F_07	cgcggGGGCgggccgcg
AF080254	V$SP1F	GC-Box factors SP1/GC	Sp4 transcription factor	ubiquitous	0.87	453	469	461	+	1	0.925	0.055	1	part of model match of SP1F_SP1F_01,SP1F_SP1F_11	tcggggGGCGcggcgcc
AF080254	V$SP1F	GC-Box factors SP1/GC	Stimulating protein 1, ubiquitous zinc finger transcription factor	ubiquitous	0.88	479	495	487	+	1	1	0.12	1	part of model match of E2FF_SP1F_01,KLFS_SP1F_03,SP1F_AP2F_01,SP1F_CAAT_03,SP1F_E2FF_01,SP1F_KLFS_01,SP1F_SP1F_01,SP1F_SP1F_06,SP1F_SP1F_09	cagcgGGGCggggcggc
AF080254	V$SP1F	GC-Box factors SP1/GC	Stimulating protein 1, ubiquitous zinc finger transcription factor	ubiquitous	0.91	484	500	492	+	1	0.919	0.009	1	part of model match of SP1F_SP1F_06,SP1F_SP1F_09	gggcgGGGCggccgcgc
AF080254	V$SP1F	GC-Box factors SP1/GC	Stimulating protein 1, ubiquitous zinc finger transcription factor	ubiquitous	0.91	753	769	761	-	1	0.887	-0.023	0		ccgcgGGGCcgagccta
AF080254	V$SP1F	GC-Box factors SP1/GC	Stimulating protein 1, ubiquitous zinc finger transcription factor	ubiquitous	0.91	782	798	790	-	1	0.886	-0.024	1	part of model match of SP1F_SMAD_01	tcgctGGGCcgggagtc
AF080254	V$SP1F	GC-Box factors SP1/GC	Stimulating protein 1, ubiquitous zinc finger transcription factor	ubiquitous	0.91	808	824	816	-	1	0.921	0.011	1	part of model match of SMAD_SMAD_SP1F_01,SP1F_ETSF_04,SP1F_SP1F_11	ctctcGGGCggcgccgg
AF080254	V$SP1F	GC-Box factors SP1/GC	GC box elements	ubiquitous	0.88	849	865	857	+	0.877	0.893	0.013	1	part of model match of ETSF_SP1F_03,SP1F_SP1F_06	cccgggGGAGgggggcg
AF080254	V$SP1F	GC-Box factors SP1/GC	Sp4 transcription factor	ubiquitous	0.87	856	872	864	+	1	0.959	0.089	1	part of model match of EGRF_SP1F_01,SP1F_KLFS_01,SP1F_SP1F_04,SP1F_SP1F_06	gaggggGGCGgccaccg
AF080254	V$SP1F	GC-Box factors SP1/GC	Stimulating protein 1, ubiquitous zinc finger transcription factor	ubiquitous	0.91	864	880	872	-	1	0.92	0.01	1	part of model match of NFKB_SP1F_03,SP1F_SP1F_11	ggcgcGGGCggtggccg
AF080254	V$SP1F	GC-Box factors SP1/GC	Stimulating protein 1, ubiquitous zinc finger transcription factor	ubiquitous	0.91	987	1003	995	+	1	0.927	0.017	1	part of model match of SP1F_SP1F_09	tgatcGGGCgggcggcc
AF080254	V$SP1F	GC-Box factors SP1/GC	Stimulating protein 1, ubiquitous zinc finger transcription factor	ubiquitous	0.91	991	1007	999	+	1	0.894	-0.016	1	part of model match of SP1F_SP1F_09	cgggcGGGCggccgggc
AF080254	V$SP1F	GC-Box factors SP1/GC	Sp4 transcription factor	ubiquitous	0.87	1019	1035	1027	-	1	0.948	0.078	1	part of model match of EGRF_SP1F_01,KLFS_SP1F_01,SP1F_KLFS_01,SP1F_SP1F_05,SP1F_SP1F_06,SP1F_SP1F_09	ggcgggGGCGgctccct
AF080254	V$SP1F	GC-Box factors SP1/GC	Stimulating protein 1, ubiquitous zinc finger transcription factor	ubiquitous	0.91	1025	1041	1033	-	1	0.963	0.053	1	part of model match of EGRF_SP1F_01,KLFS_SP1F_01,KLFS_SP1F_03,SP1F_KLFS_01,SP1F_SP1F_05,SP1F_SP1F_06,SP1F_SP1F_09	ggcgcGGGCgggggcgg
AF080254	V$SP1F	GC-Box factors SP1/GC	Sp4 transcription factor	ubiquitous	0.87	1031	1047	1039	-	1	0.945	0.075	1	part of model match of KLFS_SP1F_01,SP1F_KLFS_01,SP1F_SP1F_05,SP1F_SP1F_06,SP1F_SP1F_09	ggagggGGCGcgggcgg
AF080254	V$SP1F	GC-Box factors SP1/GC	Stimulating protein 1, ubiquitous zinc finger transcription factor	ubiquitous	0.91	1040	1056	1048	-	1	0.944	0.034	1	part of model match of SP1F_KLFS_01,SP1F_SP1F_05,SP1F_SP1F_06,SP1F_SP1F_09,SP1F_SP1F_10	gcgagGGGCggaggggg
AF080254	V$SPZ1	Testis-specific bHLH-Zip transcription factors	Spermatogenic Zip 1 transcription factor		0.94	83	93	88	-	0.866	0.874	-0.066	0		cGGCGggggct
AF080254	V$SPZ1	Testis-specific bHLH-Zip transcription factors	Spermatogenic Zip 1 transcription factor		0.94	100	110	105	-	0.925	0.851	-0.089	0		cGGGGgatcgg
AF080254	V$SPZ1	Testis-specific bHLH-Zip transcription factors	Spermatogenic Zip 1 transcription factor		0.94	103	113	108	-	0.866	0.87	-0.07	0		gGGCGggggat
AF080254	V$SPZ1	Testis-specific bHLH-Zip transcription factors	Spermatogenic Zip 1 transcription factor		0.94	108	118	113	-	0.866	0.878	-0.062	0		gGGCGgggcgg
AF080254	V$SPZ1	Testis-specific bHLH-Zip transcription factors	Spermatogenic Zip 1 transcription factor		0.94	124	134	129	-	0.866	0.88	-0.06	0		gGGCGgggccg
AF080254	V$SPZ1	Testis-specific bHLH-Zip transcription factors	Spermatogenic Zip 1 transcription factor		0.94	137	147	142	-	1	0.903	-0.037	0		gGGAGggggcg
AF080254	V$SPZ1	Testis-specific bHLH-Zip transcription factors	Spermatogenic Zip 1 transcription factor		0.94	181	191	186	+	0.866	0.91	-0.03	0		aGGCGggaggg
AF080254	V$SPZ1	Testis-specific bHLH-Zip transcription factors	Spermatogenic Zip 1 transcription factor		0.94	185	195	190	+	1	0.952	0.012	0		gGGAGggaagg
AF080254	V$SPZ1	Testis-specific bHLH-Zip transcription factors	Spermatogenic Zip 1 transcription factor		0.94	208	218	213	-	0.866	0.865	-0.075	0		gGGCGggccac
AF080254	V$SPZ1	Testis-specific bHLH-Zip transcription factors	Spermatogenic Zip 1 transcription factor		0.94	213	223	218	-	0.866	0.878	-0.062	0		gGGCGgggcgg
AF080254	V$SPZ1	Testis-specific bHLH-Zip transcription factors	Spermatogenic Zip 1 transcription factor		0.94	238	248	243	-	0.866	0.919	-0.021	0		gGGCGggaaaa
AF080254	V$SPZ1	Testis-specific bHLH-Zip transcription factors	Spermatogenic Zip 1 transcription factor		0.94	306	316	311	-	0.896	0.884	-0.056	0		gGGTGgggcgg
AF080254	V$SPZ1	Testis-specific bHLH-Zip transcription factors	Spermatogenic Zip 1 transcription factor		0.94	311	321	316	-	0.866	0.894	-0.046	0		gGGCGgggtgg
AF080254	V$SPZ1	Testis-specific bHLH-Zip transcription factors	Spermatogenic Zip 1 transcription factor		0.94	342	352	347	+	1	0.906	-0.034	0		gGGAGggggag
AF080254	V$SPZ1	Testis-specific bHLH-Zip transcription factors	Spermatogenic Zip 1 transcription factor		0.94	348	358	353	+	1	0.928	-0.012	0		gGGAGgggacg
AF080254	V$SPZ1	Testis-specific bHLH-Zip transcription factors	Spermatogenic Zip 1 transcription factor		0.94	357	367	362	+	0.866	0.923	-0.017	0		cGGCGggaaac
AF080254	V$SPZ1	Testis-specific bHLH-Zip transcription factors	Spermatogenic Zip 1 transcription factor		0.94	383	393	388	+	0.925	0.892	-0.048	0		aGGGGggcggg
AF080254	V$SPZ1	Testis-specific bHLH-Zip transcription factors	Spermatogenic Zip 1 transcription factor		0.94	387	397	392	+	0.866	0.878	-0.062	0		gGGCGgggcgg
AF080254	V$SPZ1	Testis-specific bHLH-Zip transcription factors	Spermatogenic Zip 1 transcription factor		0.94	392	402	397	+	0.866	0.877	-0.063	0		gGGCGggggcg
AF080254	V$SPZ1	Testis-specific bHLH-Zip transcription factors	Spermatogenic Zip 1 transcription factor		0.94	404	414	409	-	0.866	0.861	-0.079	0		gGGCGggccgc
AF080254	V$SPZ1	Testis-specific bHLH-Zip transcription factors	Spermatogenic Zip 1 transcription factor		0.94	454	464	459	+	0.925	0.89	-0.05	0		cGGGGggcgcg
AF080254	V$SPZ1	Testis-specific bHLH-Zip transcription factors	Spermatogenic Zip 1 transcription factor		0.94	484	494	489	+	0.866	0.878	-0.062	0		gGGCGgggcgg
AF080254	V$SPZ1	Testis-specific bHLH-Zip transcription factors	Spermatogenic Zip 1 transcription factor		0.94	589	599	594	+	0.866	0.896	-0.044	0		cGGCGgggacc
AF080254	V$SPZ1	Testis-specific bHLH-Zip transcription factors	Spermatogenic Zip 1 transcription factor		0.94	854	864	859	+	1	0.89	-0.05	0		gGGAGgggggc
AF080254	V$SPZ1	Testis-specific bHLH-Zip transcription factors	Spermatogenic Zip 1 transcription factor		0.94	857	867	862	+	0.925	0.879	-0.061	0		aGGGGggcggc
AF080254	V$SPZ1	Testis-specific bHLH-Zip transcription factors	Spermatogenic Zip 1 transcription factor		0.94	906	916	911	+	1	0.905	-0.035	0		cGGAGggcgcg
AF080254	V$SPZ1	Testis-specific bHLH-Zip transcription factors	Spermatogenic Zip 1 transcription factor		0.94	957	967	962	-	0.896	0.917	-0.023	0		cGGTGgggaag
AF080254	V$SPZ1	Testis-specific bHLH-Zip transcription factors	Spermatogenic Zip 1 transcription factor		0.94	992	1002	997	+	0.866	0.858	-0.082	0		gGGCGggcggc
AF080254	V$SPZ1	Testis-specific bHLH-Zip transcription factors	Spermatogenic Zip 1 transcription factor		0.94	1012	1022	1017	+	0.896	0.906	-0.034	0		gGGTGggaggg
AF080254	V$SPZ1	Testis-specific bHLH-Zip transcription factors	Spermatogenic Zip 1 transcription factor		0.94	1016	1026	1021	+	1	0.916	-0.024	0		gGGAGggagcc
AF080254	V$SPZ1	Testis-specific bHLH-Zip transcription factors	Spermatogenic Zip 1 transcription factor		0.94	1026	1036	1031	-	0.866	0.877	-0.063	0		gGGCGggggcg
AF080254	V$SPZ1	Testis-specific bHLH-Zip transcription factors	Spermatogenic Zip 1 transcription factor		0.94	1038	1048	1043	-	1	0.91	-0.03	0		cGGAGggggcg
AF080254	V$SREB	Sterol regulatory element binding proteins	Sterol regulatory element binding protein	Adipose Tissue Connective Tissue Digestive System Liver	0.94	522	536	529	+	1	0.853	-0.087	1	part of model match of MITF_SREB_FKHD_01	gagTCACatgttgtt
AF080254	V$STAT	Signal transducer and activator of transcription	Signal transducer and activator of transcription 3	Blood Cells Bone Marrow Cells Breast Hematopoietic System Immune System Leukocytes Lymphocytes Myeloid Cells Phagocytes	0.94	223	241	232	+	1	0.855	-0.085	1	part of model match of SP1F_STAT_01	cctcTTCCgcgcccctttt
AF080254	V$STAT	Signal transducer and activator of transcription	Signal transducer and activator of transcription 1	Blood Cells Bone Marrow Cells Breast Hematopoietic System Immune System Leukocytes Lymphocytes Myeloid Cells Phagocytes	0.85	696	714	705	-	1	0.855	0.005	0		cgcgctccgGGAAgccggg
AF080254	V$STAT	Signal transducer and activator of transcription	Signal transducer and activator of transcription 3	Blood Cells Bone Marrow Cells Breast Hematopoietic System Immune System Leukocytes Lymphocytes Myeloid Cells Phagocytes	0.94	698	716	707	+	1	0.939	-0.001	0		cggcTTCCcggagcgcgac
AF080254	V$TCFF	TCF11 transcription factor	TCF11/LCR-F1/Nrf1 homodimers		1	524	530	527	+	1	0.895	-0.105	0		GTCAcat
AF080254	V$TCFF	TCF11 transcription factor	TCF11/LCR-F1/Nrf1 homodimers		1	554	560	557	+	1	0.9	-0.1	0		GTCActc
AF080254	V$WHNF	Winged helix binding sites	Winged helix protein, involved in hair keratinization and thymus epithelium differentiation	Blood Cells Embryonic Structures Eye Immune System Integumentary System Leukocytes Lymphocytes Nervous System Neurons Thymus Gland	0.95	363	373	368	+	1	0.896	-0.054	0		gaaACGCggcc
AF080254	V$WHNF	Winged helix binding sites	Winged helix protein, involved in hair keratinization and thymus epithelium differentiation	Blood Cells Embryonic Structures Eye Immune System Integumentary System Leukocytes Lymphocytes Nervous System Neurons Thymus Gland	0.95	508	518	513	-	1	0.896	-0.054	0		gttACGCaggc
AF080254	V$WHNF	Winged helix binding sites	Winged helix protein, involved in hair keratinization and thymus epithelium differentiation	Blood Cells Embryonic Structures Eye Immune System Integumentary System Leukocytes Lymphocytes Nervous System Neurons Thymus Gland	0.95	514	524	519	+	1	0.902	-0.048	0		gtaACGCcgag
AF080254	V$WHNF	Winged helix binding sites	Winged helix protein, involved in hair keratinization and thymus epithelium differentiation	Blood Cells Embryonic Structures Eye Immune System Integumentary System Leukocytes Lymphocytes Nervous System Neurons Thymus Gland	0.95	712	722	717	+	1	0.951	0.001	0		gcgACGCggcg
AF080254	V$WHNF	Winged helix binding sites	Winged helix protein, involved in hair keratinization and thymus epithelium differentiation	Blood Cells Embryonic Structures Eye Immune System Integumentary System Leukocytes Lymphocytes Nervous System Neurons Thymus Gland	0.95	797	807	802	-	1	0.962	0.012	0		gggACGCgctc
AF080254	V$WHNF	Winged helix binding sites	Winged helix protein, involved in hair keratinization and thymus epithelium differentiation	Blood Cells Embryonic Structures Eye Immune System Integumentary System Leukocytes Lymphocytes Nervous System Neurons Thymus Gland	0.95	979	989	984	+	1	0.964	0.014	0		gggACGCgtga
AF080254	V$WHNF	Winged helix binding sites	Winged helix protein, involved in hair keratinization and thymus epithelium differentiation	Blood Cells Embryonic Structures Eye Immune System Integumentary System Leukocytes Lymphocytes Nervous System Neurons Thymus Gland	0.95	980	990	985	-	1	0.925	-0.025	0		atcACGCgtcc
AF080254	V$XBBF	X-box binding factors	X-box binding protein RFX1	Antibody-Producing Cells Blood Cells Endocrine System Immune System Leukocytes Lymphocytes Testis Urogenital System	0.89	352	372	362	+	0.882	0.853	-0.037	0		ggggacggcggGAAAcgcggc
AF080254	V$XBBF	X-box binding factors	X-box binding protein RFX1	Antibody-Producing Cells Blood Cells Endocrine System Immune System Leukocytes Lymphocytes Testis Urogenital System	0.89	503	523	513	+	0.945	0.887	-0.003	0		tgtgtgcctgcGTAAcgccga
AF080254	V$XBBF	X-box binding factors	Regulatory factor X, 4 (secondary DNA binding preference)	Antibody-Producing Cells Blood Cells Endocrine System Immune System Leukocytes Lymphocytes Testis Urogenital System	0.88	509	529	519	-	1	0.852	-0.028	0		tgtgactcggcGTTAcgcagg
AF080254	V$XBBF	X-box binding factors	Regulatory factor X, 5 (influences HLA class II expression)	Antibody-Producing Cells Blood Cells Endocrine System Immune System Leukocytes Lymphocytes Testis Urogenital System	0.91	615	635	625	+	1	0.904	-0.006	0		cgccgttggcAGCAgcagcag
AF080254	V$XBBF	X-box binding factors	Regulatory factor X, 5 (influences HLA class II expression)	Antibody-Producing Cells Blood Cells Endocrine System Immune System Leukocytes Lymphocytes Testis Urogenital System	0.91	618	638	628	+	1	0.904	-0.006	0		cgttggcagcAGCAgcagcaa
AF080254	V$XBBF	X-box binding factors	Regulatory factor X, 5 (influences HLA class II expression)	Antibody-Producing Cells Blood Cells Endocrine System Immune System Leukocytes Lymphocytes Testis Urogenital System	0.91	621	641	631	+	1	0.892	-0.018	0		tggcagcagcAGCAgcaacac
AF080254	V$XBBF	X-box binding factors	Regulatory factor X, 5 (influences HLA class II expression)	Antibody-Producing Cells Blood Cells Endocrine System Immune System Leukocytes Lymphocytes Testis Urogenital System	0.91	624	644	634	+	1	0.97	0.06	0		cagcagcagcAGCAacaccag
AF080254	V$XBBF	X-box binding factors	Regulatory factor X, 5 (influences HLA class II expression)	Antibody-Producing Cells Blood Cells Endocrine System Immune System Leukocytes Lymphocytes Testis Urogenital System	0.91	633	653	643	+	1	0.916	0.006	0		cagcaacaccAGCAgcagcag
AF080254	V$XBBF	X-box binding factors	Regulatory factor X, 5 (influences HLA class II expression)	Antibody-Producing Cells Blood Cells Endocrine System Immune System Leukocytes Lymphocytes Testis Urogenital System	0.91	636	656	646	+	1	0.904	-0.006	0		caacaccagcAGCAgcagcag
AF080254	V$XBBF	X-box binding factors	Regulatory factor X, 5 (influences HLA class II expression)	Antibody-Producing Cells Blood Cells Endocrine System Immune System Leukocytes Lymphocytes Testis Urogenital System	0.91	639	659	649	+	1	0.904	-0.006	0		caccagcagcAGCAgcagccc
AF080254	V$XBBF	X-box binding factors	Regulatory factor X, 5 (influences HLA class II expression)	Antibody-Producing Cells Blood Cells Endocrine System Immune System Leukocytes Lymphocytes Testis Urogenital System	0.91	642	662	652	+	1	0.864	-0.046	0		cagcagcagcAGCAgccccgg
AF080254	V$XBBF	X-box binding factors	Regulatory factor X, 5 (influences HLA class II expression)	Antibody-Producing Cells Blood Cells Endocrine System Immune System Leukocytes Lymphocytes Testis Urogenital System	0.91	715	735	725	+	1	0.864	-0.046	0		acgcggcggcAGCAgccccgg
AF080254	V$XBBF	X-box binding factors	Regulatory factor X, 5 (influences HLA class II expression)	Antibody-Producing Cells Blood Cells Endocrine System Immune System Leukocytes Lymphocytes Testis Urogenital System	0.91	924	944	934	-	1	0.856	-0.054	0		cgcgggggccAGCAccgctcg
AF080254	V$YBXF	Y-box binding transcription factors, multifunctional proteins involved in transcriptional and translational regulation, mRNA splicing, DNA replication and repair	Y box binding protein 1, has a preference for binding ssDNA	Digestive System Endocrine System Germ Cells Liver Testis Urogenital System	0.88	429	441	435	+	1	0.973	0.093	0		ccgatTGGCcgag
AF080254	V$YY1F	Activator/repressor binding to transcription initiation site	Transcription factor yin yang 2	Embryonic Structures	0.96	6	28	17	-	1	0.965	0.005	0		gggtccCCATtttggcgagggcg
AF080254	V$YY1F	Activator/repressor binding to transcription initiation site	Transcription factor yin yang 2	Embryonic Structures	0.96	54	76	65	+	1	0.887	-0.073	0		cgccgcCCATgcttccactgcaa
AF080254	V$ZF02	C2H2 zinc finger transcription factors 2	Zinc finger with KRAB and SCAN domains 3	Blood Cells Immune System Leukocytes Lymphocytes Thymus Gland	1	7	29	18	-	1	0.915	-0.085	0		ggggtCCCCattttggcgagggc
AF080254	V$ZF02	C2H2 zinc finger transcription factors 2	KRAB-containing zinc finger protein 300	Blood Cells Immune System Leukocytes Lymphocytes Thymus Gland	0.99	9	31	20	-	1	0.908	-0.082	0		gcggggtCCCCattttggcgagg
AF080254	V$ZF02	C2H2 zinc finger transcription factors 2	KRAB-containing zinc finger protein 300	Blood Cells Immune System Leukocytes Lymphocytes Thymus Gland	0.99	19	41	30	+	1	0.898	-0.092	0		atggggaCCCCgcgccccgagag
AF080254	V$ZF02	C2H2 zinc finger transcription factors 2	Zinc finger with KRAB and SCAN domains 3	Blood Cells Immune System Leukocytes Lymphocytes Thymus Gland	1	21	43	32	+	1	0.86	-0.14	0		ggggaCCCCgcgccccgagagca
AF080254	V$ZF02	C2H2 zinc finger transcription factors 2	KRAB-containing zinc finger protein 300	Blood Cells Immune System Leukocytes Lymphocytes Thymus Gland	0.99	26	48	37	+	1	0.966	-0.024	0		ccccgcgCCCCgagagcacggcc
AF080254	V$ZF02	C2H2 zinc finger transcription factors 2	KRAB-containing zinc finger protein 300	Blood Cells Immune System Leukocytes Lymphocytes Thymus Gland	0.99	78	100	89	+	1	0.927	-0.063	0		gccgcagCCCCcgccgccgatcc
AF080254	V$ZF02	C2H2 zinc finger transcription factors 2	Zinc finger with KRAB and SCAN domains 3	Blood Cells Immune System Leukocytes Lymphocytes Thymus Gland	1	81	103	92	+	1	0.94	-0.06	0		gcagcCCCCgccgccgatcccga
AF080254	V$ZF02	C2H2 zinc finger transcription factors 2	KRAB-containing zinc finger protein 300	Blood Cells Immune System Leukocytes Lymphocytes Thymus Gland	0.99	98	120	109	+	1	0.921	-0.069	0		tcccgatCCCCcgccccgcccag
AF080254	V$ZF02	C2H2 zinc finger transcription factors 2	Zinc finger and BTB domain containing 7A, pokemon	Blood Cells Immune System Leukocytes Lymphocytes Thymus Gland	0.88	101	123	112	+	1	0.946	0.066	0		cgatcCCCCgccccgcccagccg
AF080254	V$ZF02	C2H2 zinc finger transcription factors 2	KRAB-containing zinc finger protein 300	Blood Cells Immune System Leukocytes Lymphocytes Thymus Gland	0.99	104	126	115	+	1	0.954	-0.036	0		tcccccgCCCCgcccagccgcgg
AF080254	V$ZF02	C2H2 zinc finger transcription factors 2	Zinc finger with KRAB and SCAN domains 3	Blood Cells Immune System Leukocytes Lymphocytes Thymus Gland	1	106	128	117	+	1	0.94	-0.06	0		ccccgCCCCgcccagccgcggcc
AF080254	V$ZF02	C2H2 zinc finger transcription factors 2	KRAB-containing zinc finger protein 300	Blood Cells Immune System Leukocytes Lymphocytes Thymus Gland	0.99	120	142	131	+	1	0.904	-0.086	0		gccgcggCCCCgcccggcgcccc
AF080254	V$ZF02	C2H2 zinc finger transcription factors 2	Zinc finger with KRAB and SCAN domains 3	Blood Cells Immune System Leukocytes Lymphocytes Thymus Gland	1	122	144	133	+	1	0.94	-0.06	0		cgcggCCCCgcccggcgccccct
AF080254	V$ZF02	C2H2 zinc finger transcription factors 2	KRAB-containing zinc finger protein 300	Blood Cells Immune System Leukocytes Lymphocytes Thymus Gland	0.99	132	154	143	+	1	0.957	-0.033	0		cccggcgCCCCctccccggcgga
AF080254	V$ZF02	C2H2 zinc finger transcription factors 2	Zinc finger and BTB domain containing 7A, pokemon	Blood Cells Immune System Leukocytes Lymphocytes Thymus Gland	0.88	135	157	146	+	1	0.992	0.112	0		ggcgcCCCCtccccggcggaagc
AF080254	V$ZF02	C2H2 zinc finger transcription factors 2	KRAB-containing zinc finger protein 300	Blood Cells Immune System Leukocytes Lymphocytes Thymus Gland	0.99	138	160	149	+	1	0.984	-0.006	0		gccccctCCCCggcggaagctca
AF080254	V$ZF02	C2H2 zinc finger transcription factors 2	Zinc finger with KRAB and SCAN domains 3	Blood Cells Immune System Leukocytes Lymphocytes Thymus Gland	1	140	162	151	+	1	0.893	-0.107	0		cccctCCCCggcggaagctcaag
AF080254	V$ZF02	C2H2 zinc finger transcription factors 2	KRAB-containing zinc finger protein 300	Blood Cells Immune System Leukocytes Lymphocytes Thymus Gland	0.99	209	231	220	+	1	0.954	-0.036	0		tggcccgCCCCgcccctcttccg
AF080254	V$ZF02	C2H2 zinc finger transcription factors 2	Zinc finger with KRAB and SCAN domains 3	Blood Cells Immune System Leukocytes Lymphocytes Thymus Gland	1	211	233	222	+	1	0.94	-0.06	0		gcccgCCCCgcccctcttccgcg
AF080254	V$ZF02	C2H2 zinc finger transcription factors 2	KRAB-containing zinc finger protein 300	Blood Cells Immune System Leukocytes Lymphocytes Thymus Gland	0.99	214	236	225	+	1	0.954	-0.036	0		cgccccgCCCCtcttccgcgccc
AF080254	V$ZF02	C2H2 zinc finger transcription factors 2	Zinc finger with KRAB and SCAN domains 3	Blood Cells Immune System Leukocytes Lymphocytes Thymus Gland	1	216	238	227	+	1	0.865	-0.135	0		ccccgCCCCtcttccgcgcccct
AF080254	V$ZF02	C2H2 zinc finger transcription factors 2	KRAB-containing zinc finger protein 300	Blood Cells Immune System Leukocytes Lymphocytes Thymus Gland	0.99	227	249	238	+	1	0.954	-0.036	0		ttccgcgCCCCttttcccgccct
AF080254	V$ZF02	C2H2 zinc finger transcription factors 2	Zinc finger with KRAB and SCAN domains 3	Blood Cells Immune System Leukocytes Lymphocytes Thymus Gland	1	229	251	240	+	1	0.86	-0.14	0		ccgcgCCCCttttcccgccctgg
AF080254	V$ZF02	C2H2 zinc finger transcription factors 2	Zinc finger with KRAB and SCAN domains 3	Blood Cells Immune System Leukocytes Lymphocytes Thymus Gland	1	288	310	299	-	1	0.893	-0.107	0		ggcggCCCCggcctcattaatca
AF080254	V$ZF02	C2H2 zinc finger transcription factors 2	KRAB-containing zinc finger protein 300	Blood Cells Immune System Leukocytes Lymphocytes Thymus Gland	0.99	290	312	301	-	1	0.94	-0.05	0		ggggcggCCCCggcctcattaat
AF080254	V$ZF02	C2H2 zinc finger transcription factors 2	KRAB-containing zinc finger protein 300	Blood Cells Immune System Leukocytes Lymphocytes Thymus Gland	0.99	302	324	313	+	1	0.964	-0.026	0		ggggccgCCCCaccccgcccggc
AF080254	V$ZF02	C2H2 zinc finger transcription factors 2	Zinc finger with KRAB and SCAN domains 3	Blood Cells Immune System Leukocytes Lymphocytes Thymus Gland	1	304	326	315	+	1	1	0	0		ggccgCCCCaccccgcccggccg
AF080254	V$ZF02	C2H2 zinc finger transcription factors 2	KRAB-containing zinc finger protein 300	Blood Cells Immune System Leukocytes Lymphocytes Thymus Gland	0.99	307	329	318	+	1	0.948	-0.042	0		cgccccaCCCCgcccggccgggc
AF080254	V$ZF02	C2H2 zinc finger transcription factors 2	Zinc finger with KRAB and SCAN domains 3	Blood Cells Immune System Leukocytes Lymphocytes Thymus Gland	1	309	331	320	+	1	0.94	-0.06	0		ccccaCCCCgcccggccgggccg
AF080254	V$ZF02	C2H2 zinc finger transcription factors 2	Zinc finger with KRAB and SCAN domains 3	Blood Cells Immune System Leukocytes Lymphocytes Thymus Gland	1	317	339	328	-	1	0.893	-0.107	0		ggaggCCCCggcccggccgggcg
AF080254	V$ZF02	C2H2 zinc finger transcription factors 2	KRAB-containing zinc finger protein 300	Blood Cells Immune System Leukocytes Lymphocytes Thymus Gland	0.99	319	341	330	-	1	0.94	-0.05	0		gcggaggCCCCggcccggccggg
AF080254	V$ZF02	C2H2 zinc finger transcription factors 2	Zinc finger with KRAB and SCAN domains 3	Blood Cells Immune System Leukocytes Lymphocytes Thymus Gland	1	333	355	344	-	1	0.967	-0.033	0		cccctCCCCctcccgcggaggcc
AF080254	V$ZF02	C2H2 zinc finger transcription factors 2	Zinc finger transcription factor ZBP-89	Blood Cells Immune System Leukocytes Lymphocytes Thymus Gland	0.93	336	358	347	-	1	0.981	0.051	0		cgtcccctCCCCctcccgcggag
AF080254	V$ZF02	C2H2 zinc finger transcription factors 2	Zinc finger and BTB domain containing 7A, pokemon	Blood Cells Immune System Leukocytes Lymphocytes Thymus Gland	0.88	338	360	349	-	1	0.982	0.102	0		gccgtCCCCtccccctcccgcgg
AF080254	V$ZF02	C2H2 zinc finger transcription factors 2	KRAB-containing zinc finger protein 300	Blood Cells Immune System Leukocytes Lymphocytes Thymus Gland	0.99	340	362	351	-	1	0.898	-0.092	0		ccgccgtCCCCtccccctcccgc
AF080254	V$ZF02	C2H2 zinc finger transcription factors 2	KRAB-containing zinc finger protein 300	Blood Cells Immune System Leukocytes Lymphocytes Thymus Gland	0.99	363	385	374	-	1	0.984	-0.006	0		cctttctCCCCgggccgcgtttc
AF080254	V$ZF02	C2H2 zinc finger transcription factors 2	Zinc finger with KRAB and SCAN domains 3	Blood Cells Immune System Leukocytes Lymphocytes Thymus Gland	1	370	392	381	-	1	0.86	-0.14	0		ccgccCCCCtttctccccgggcc
AF080254	V$ZF02	C2H2 zinc finger transcription factors 2	KRAB-containing zinc finger protein 300	Blood Cells Immune System Leukocytes Lymphocytes Thymus Gland	0.99	372	394	383	-	1	0.954	-0.036	0		ccccgccCCCCtttctccccggg
AF080254	V$ZF02	C2H2 zinc finger transcription factors 2	Zinc finger transcription factor ZBP-89	Blood Cells Immune System Leukocytes Lymphocytes Thymus Gland	0.93	375	397	386	-	1	0.976	0.046	0		ccgccccgCCCCcctttctcccc
AF080254	V$ZF02	C2H2 zinc finger transcription factors 2	Zinc finger and BTB domain containing 7A, pokemon	Blood Cells Immune System Leukocytes Lymphocytes Thymus Gland	0.88	377	399	388	-	1	0.949	0.069	0		ccccgCCCCgcccccctttctcc
AF080254	V$ZF02	C2H2 zinc finger transcription factors 2	KRAB-containing zinc finger protein 300	Blood Cells Immune System Leukocytes Lymphocytes Thymus Gland	0.99	379	401	390	-	1	0.954	-0.036	0		gcccccgCCCCgcccccctttct
AF080254	V$ZF02	C2H2 zinc finger transcription factors 2	Kruppel-like zinc finger protein 219	Blood Cells Immune System Leukocytes Lymphocytes Thymus Gland	0.91	383	405	394	-	1	0.996	0.086	0		gcgcgCCCCcgccccgcccccct
AF080254	V$ZF02	C2H2 zinc finger transcription factors 2	KRAB-containing zinc finger protein 300	Blood Cells Immune System Leukocytes Lymphocytes Thymus Gland	0.99	385	407	396	-	1	0.993	0.003	0		ccgcgcgCCCCcgccccgccccc
AF080254	V$ZF02	C2H2 zinc finger transcription factors 2	KRAB-containing zinc finger protein 300	Blood Cells Immune System Leukocytes Lymphocytes Thymus Gland	0.99	405	427	416	+	1	0.993	0.003	0		cggcccgCCCCcgcgagcgccgc
AF080254	V$ZF02	C2H2 zinc finger transcription factors 2	Zinc finger with KRAB and SCAN domains 3	Blood Cells Immune System Leukocytes Lymphocytes Thymus Gland	1	407	429	418	+	1	0.926	-0.074	0		gcccgCCCCcgcgagcgccgcgc
AF080254	V$ZF02	C2H2 zinc finger transcription factors 2	Zinc finger with KRAB and SCAN domains 3	Blood Cells Immune System Leukocytes Lymphocytes Thymus Gland	1	441	463	452	-	1	0.893	-0.107	0		gcgccCCCCgacggacggcgcgc
AF080254	V$ZF02	C2H2 zinc finger transcription factors 2	KRAB-containing zinc finger protein 300	Blood Cells Immune System Leukocytes Lymphocytes Thymus Gland	0.99	443	465	454	-	1	0.966	-0.024	0		ccgcgccCCCCgacggacggcgc
AF080254	V$ZF02	C2H2 zinc finger transcription factors 2	KRAB-containing zinc finger protein 300	Blood Cells Immune System Leukocytes Lymphocytes Thymus Gland	0.99	445	467	456	-	1	0.957	-0.033	0		cgccgcgCCCCccgacggacggc
AF080254	V$ZF02	C2H2 zinc finger transcription factors 2	Zinc finger with KRAB and SCAN domains 3	Blood Cells Immune System Leukocytes Lymphocytes Thymus Gland	1	469	491	480	-	1	0.86	-0.14	0		ccccgCCCCgctgcctcgcattg
AF080254	V$ZF02	C2H2 zinc finger transcription factors 2	KRAB-containing zinc finger protein 300	Blood Cells Immune System Leukocytes Lymphocytes Thymus Gland	0.99	471	493	482	-	1	0.954	-0.036	0		cgccccgCCCCgctgcctcgcat
AF080254	V$ZF02	C2H2 zinc finger transcription factors 2	Zinc finger and BTB domain containing 7A, pokemon	Blood Cells Immune System Leukocytes Lymphocytes Thymus Gland	0.88	474	496	485	-	1	0.942	0.062	0		ggccgCCCCgccccgctgcctcg
AF080254	V$ZF02	C2H2 zinc finger transcription factors 2	KRAB-containing zinc finger protein 300	Blood Cells Immune System Leukocytes Lymphocytes Thymus Gland	0.99	476	498	487	-	1	0.954	-0.036	0		gcggccgCCCCgccccgctgcct
AF080254	V$ZF02	C2H2 zinc finger transcription factors 2	KRAB-containing zinc finger protein 300	Blood Cells Immune System Leukocytes Lymphocytes Thymus Gland	0.99	572	594	583	+	1	0.908	-0.082	0		gtgtttaCCCCactgtgcggcgg
AF080254	V$ZF02	C2H2 zinc finger transcription factors 2	Zinc finger with KRAB and SCAN domains 3	Blood Cells Immune System Leukocytes Lymphocytes Thymus Gland	1	574	596	585	+	1	0.92	-0.08	0		gtttaCCCCactgtgcggcgggg
AF080254	V$ZF02	C2H2 zinc finger transcription factors 2	Zinc finger with KRAB and SCAN domains 3	Blood Cells Immune System Leukocytes Lymphocytes Thymus Gland	1	579	601	590	-	1	0.94	-0.06	0		gcggtCCCCgccgcacagtgggg
AF080254	V$ZF02	C2H2 zinc finger transcription factors 2	KRAB-containing zinc finger protein 300	Blood Cells Immune System Leukocytes Lymphocytes Thymus Gland	0.99	581	603	592	-	1	0.898	-0.092	0		tcgcggtCCCCgccgcacagtgg
AF080254	V$ZF02	C2H2 zinc finger transcription factors 2	KRAB-containing zinc finger protein 300	Blood Cells Immune System Leukocytes Lymphocytes Thymus Gland	0.99	650	672	661	+	1	0.924	-0.066	0		gcagcagCCCCggcggcggcgcg
AF080254	V$ZF02	C2H2 zinc finger transcription factors 2	Zinc finger with KRAB and SCAN domains 3	Blood Cells Immune System Leukocytes Lymphocytes Thymus Gland	1	652	674	663	+	1	0.893	-0.107	0		agcagCCCCggcggcggcgcgga
AF080254	V$ZF02	C2H2 zinc finger transcription factors 2	KRAB-containing zinc finger protein 300	Blood Cells Immune System Leukocytes Lymphocytes Thymus Gland	0.99	669	691	680	+	1	0.894	-0.096	0		cgcggaaCCCCgagcgcccgggc
AF080254	V$ZF02	C2H2 zinc finger transcription factors 2	KRAB-containing zinc finger protein 300	Blood Cells Immune System Leukocytes Lymphocytes Thymus Gland	0.99	688	710	699	+	1	0.984	-0.006	0		gggcgcaCCCCggcttcccggag
AF080254	V$ZF02	C2H2 zinc finger transcription factors 2	Zinc finger with KRAB and SCAN domains 3	Blood Cells Immune System Leukocytes Lymphocytes Thymus Gland	1	690	712	701	+	1	0.893	-0.107	0		gcgcaCCCCggcttcccggagcg
AF080254	V$ZF02	C2H2 zinc finger transcription factors 2	KRAB-containing zinc finger protein 300	Blood Cells Immune System Leukocytes Lymphocytes Thymus Gland	0.99	723	745	734	+	1	0.924	-0.066	0		gcagcagCCCCggtgcggccgcg
AF080254	V$ZF02	C2H2 zinc finger transcription factors 2	KRAB-containing zinc finger protein 300	Blood Cells Immune System Leukocytes Lymphocytes Thymus Gland	0.99	755	777	766	+	1	0.904	-0.086	0		ggctcggCCCCgcggctcgggga
AF080254	V$ZF02	C2H2 zinc finger transcription factors 2	Zinc finger with KRAB and SCAN domains 3	Blood Cells Immune System Leukocytes Lymphocytes Thymus Gland	1	757	779	768	+	1	0.86	-0.14	0		ctcggCCCCgcggctcggggacc
AF080254	V$ZF02	C2H2 zinc finger transcription factors 2	KRAB-containing zinc finger protein 300	Blood Cells Immune System Leukocytes Lymphocytes Thymus Gland	0.99	761	783	772	-	1	0.91	-0.08	0		tcggggtCCCCgagccgcggggc
AF080254	V$ZF02	C2H2 zinc finger transcription factors 2	KRAB-containing zinc finger protein 300	Blood Cells Immune System Leukocytes Lymphocytes Thymus Gland	0.99	771	793	782	+	1	0.91	-0.08	0		tcggggaCCCCgactcccggccc
AF080254	V$ZF02	C2H2 zinc finger transcription factors 2	Zinc finger with KRAB and SCAN domains 3	Blood Cells Immune System Leukocytes Lymphocytes Thymus Gland	1	773	795	784	+	1	0.893	-0.107	0		ggggaCCCCgactcccggcccag
AF080254	V$ZF02	C2H2 zinc finger transcription factors 2	KRAB-containing zinc finger protein 300	Blood Cells Immune System Leukocytes Lymphocytes Thymus Gland	0.99	799	821	810	+	1	0.94	-0.05	0		gcgcgtcCCCCggcgccgcccga
AF080254	V$ZF02	C2H2 zinc finger transcription factors 2	KRAB-containing zinc finger protein 300	Blood Cells Immune System Leukocytes Lymphocytes Thymus Gland	0.99	841	863	852	-	1	0.987	-0.003	0		cccccctCCCCcgggctctgcgg
AF080254	V$ZF02	C2H2 zinc finger transcription factors 2	Zinc finger and BTB domain containing 7A, pokemon	Blood Cells Immune System Leukocytes Lymphocytes Thymus Gland	0.88	844	866	855	-	1	0.995	0.115	0		ccgccCCCCtcccccgggctctg
AF080254	V$ZF02	C2H2 zinc finger transcription factors 2	Kruppel-like zinc finger protein 219	Blood Cells Immune System Leukocytes Lymphocytes Thymus Gland	0.91	846	868	857	-	1	0.984	0.074	0		ggccgCCCCcctcccccgggctc
AF080254	V$ZF02	C2H2 zinc finger transcription factors 2	KRAB-containing zinc finger protein 300	Blood Cells Immune System Leukocytes Lymphocytes Thymus Gland	0.99	848	870	859	-	1	0.957	-0.033	0		gtggccgCCCCcctcccccgggc
AF080254	V$ZF02	C2H2 zinc finger transcription factors 2	KRAB-containing zinc finger protein 300	Blood Cells Immune System Leukocytes Lymphocytes Thymus Gland	0.99	889	911	900	+	1	0.934	-0.056	0		tcaggagCCCCagagcgcggagg
AF080254	V$ZF02	C2H2 zinc finger transcription factors 2	Zinc finger with KRAB and SCAN domains 3	Blood Cells Immune System Leukocytes Lymphocytes Thymus Gland	1	891	913	902	+	1	0.898	-0.102	0		aggagCCCCagagcgcggagggc
AF080254	V$ZF02	C2H2 zinc finger transcription factors 2	KRAB-containing zinc finger protein 300	Blood Cells Immune System Leukocytes Lymphocytes Thymus Gland	0.99	930	952	941	+	1	0.944	-0.046	0		gtgctggCCCCcgcgggctcccc
AF080254	V$ZF02	C2H2 zinc finger transcription factors 2	Zinc finger with KRAB and SCAN domains 3	Blood Cells Immune System Leukocytes Lymphocytes Thymus Gland	1	932	954	943	+	1	0.926	-0.074	0		gctggCCCCcgcgggctccccgg
AF080254	V$ZF02	C2H2 zinc finger transcription factors 2	KRAB-containing zinc finger protein 300	Blood Cells Immune System Leukocytes Lymphocytes Thymus Gland	0.99	942	964	953	+	1	0.984	-0.006	0		gcgggctCCCCggaccttcccca
AF080254	V$ZF02	C2H2 zinc finger transcription factors 2	KRAB-containing zinc finger protein 300	Blood Cells Immune System Leukocytes Lymphocytes Thymus Gland	0.99	953	975	964	+	1	0.908	-0.082	0		ggaccttCCCCaccgcctgggcc
AF080254	V$ZF02	C2H2 zinc finger transcription factors 2	Zinc finger with KRAB and SCAN domains 3	Blood Cells Immune System Leukocytes Lymphocytes Thymus Gland	1	955	977	966	+	1	1	0	0		accttCCCCaccgcctgggcccg
AF080254	V$ZF02	C2H2 zinc finger transcription factors 2	KRAB-containing zinc finger protein 300	Blood Cells Immune System Leukocytes Lymphocytes Thymus Gland	0.99	1021	1043	1032	+	1	0.993	0.003	0		ggagccgCCCCcgcccgcgcccc
AF080254	V$ZF02	C2H2 zinc finger transcription factors 2	Kruppel-like zinc finger protein 219	Blood Cells Immune System Leukocytes Lymphocytes Thymus Gland	0.91	1023	1045	1034	+	1	0.943	0.033	0		agccgCCCCcgcccgcgccccct
AF080254	V$ZF02	C2H2 zinc finger transcription factors 2	KRAB-containing zinc finger protein 300	Blood Cells Immune System Leukocytes Lymphocytes Thymus Gland	0.99	1033	1055	1044	+	1	0.957	-0.033	0		gcccgcgCCCCctccgcccctcg
AF080254	V$ZF02	C2H2 zinc finger transcription factors 2	Zinc finger with KRAB and SCAN domains 3	Blood Cells Immune System Leukocytes Lymphocytes Thymus Gland	1	1035	1057	1046	+	1	0.967	-0.033	0		ccgcgCCCCctccgcccctcgcc
AF080254	V$ZF02	C2H2 zinc finger transcription factors 2	KRAB-containing zinc finger protein 300	Blood Cells Immune System Leukocytes Lymphocytes Thymus Gland	0.99	1042	1064	1053	+	1	0.954	-0.036	0		ccctccgCCCCtcgccccaaacc
AF080254	V$ZF02	C2H2 zinc finger transcription factors 2	Zinc finger with KRAB and SCAN domains 3	Blood Cells Immune System Leukocytes Lymphocytes Thymus Gland	1	1044	1066	1055	+	1	0.865	-0.135	0		ctccgCCCCtcgccccaaacccc
AF080254	V$ZF02	C2H2 zinc finger transcription factors 2	KRAB-containing zinc finger protein 300	Blood Cells Immune System Leukocytes Lymphocytes Thymus Gland	0.99	1049	1071	1060	+	1	0.976	-0.014	0		cccctcgCCCCaaacccctgggc
AF080254	V$ZF02	C2H2 zinc finger transcription factors 2	Zinc finger with KRAB and SCAN domains 3	Blood Cells Immune System Leukocytes Lymphocytes Thymus Gland	1	1051	1073	1062	+	1	0.898	-0.102	0		cctcgCCCCaaacccctgggcgc
AF080254	V$ZF02	C2H2 zinc finger transcription factors 2	KRAB-containing zinc finger protein 300	Blood Cells Immune System Leukocytes Lymphocytes Thymus Gland	0.99	1056	1078	1067	+	1	0.917	-0.073	0		ccccaaaCCCCtgggcgccgggc
AF080254	V$ZF07	C2H2 zinc finger transcription factors 7	Zinc finger protein 263, ZKSCAN12 (zinc finger protein with KRAB and SCAN domains 12)		0.92	137	151	144	+	1	0.965	0.045	0		cgccccCTCCccggc
AF080254	V$ZF07	C2H2 zinc finger transcription factors 7	Zinc finger protein 263, ZKSCAN12 (zinc finger protein with KRAB and SCAN domains 12)		0.92	181	195	188	-	1	0.902	-0.018	0		ccttccCTCCcgcct
AF080254	V$ZF07	C2H2 zinc finger transcription factors 7	Zinc finger protein 263, ZKSCAN12 (zinc finger protein with KRAB and SCAN domains 12)		0.92	256	270	263	+	1	0.904	-0.016	0		catctcCTCCgccgg
AF080254	V$ZF07	C2H2 zinc finger transcription factors 7	Zinc finger protein 263, ZKSCAN12 (zinc finger protein with KRAB and SCAN domains 12)		0.92	338	352	345	-	1	0.926	0.006	0		ctccccCTCCcgcgg
AF080254	V$ZF07	C2H2 zinc finger transcription factors 7	Zinc finger protein 263, ZKSCAN12 (zinc finger protein with KRAB and SCAN domains 12)		0.92	344	358	351	-	1	0.975	0.055	0		cgtcccCTCCccctc
AF080254	V$ZF07	C2H2 zinc finger transcription factors 7	Zinc finger protein 263, ZKSCAN12 (zinc finger protein with KRAB and SCAN domains 12)		0.91	372	386	379	-	1	0.853	-0.057	0		ccctttCTCCccggg
AF080254	V$ZF07	C2H2 zinc finger transcription factors 7	Zinc finger protein 263, ZKSCAN12 (zinc finger protein with KRAB and SCAN domains 12)		0.92	825	839	832	-	1	0.903	-0.017	0		cgctgcCTCCtcggg
AF080254	V$ZF07	C2H2 zinc finger transcription factors 7	Zinc finger protein 263, ZKSCAN12 (zinc finger protein with KRAB and SCAN domains 12)		0.92	850	864	857	-	1	0.985	0.065	0		gcccccCTCCcccgg
AF080254	V$ZF07	C2H2 zinc finger transcription factors 7	Zinc finger protein 263, ZKSCAN12 (zinc finger protein with KRAB and SCAN domains 12)		0.92	902	916	909	-	1	0.908	-0.012	0		cgcgccCTCCgcgct
AF080254	V$ZF07	C2H2 zinc finger transcription factors 7	Zinc finger protein 263, ZKSCAN12 (zinc finger protein with KRAB and SCAN domains 12)		0.92	1012	1026	1019	-	1	0.911	-0.009	0		ggctccCTCCcaccc
AF080254	V$ZF07	C2H2 zinc finger transcription factors 7	Zinc finger protein 263, ZKSCAN12 (zinc finger protein with KRAB and SCAN domains 12)		0.92	1038	1052	1045	+	1	0.959	0.039	0		cgccccCTCCgcccc
AF080254	V$ZF08	C2H2 zinc finger transcription factors 8	KRAB-zinc finger protein synten (KID3)		0.97	63	73	68	+	1	0.884	-0.086	0		tgcttCCACtg
AF080254	V$ZF08	C2H2 zinc finger transcription factors 8	KRAB-zinc finger protein synten (KID3)		0.97	206	216	211	-	1	0.914	-0.056	0		gcgggCCACgg
AF080254	V$ZF08	C2H2 zinc finger transcription factors 8	KRAB-zinc finger protein synten (KID3)		0.97	250	260	255	-	1	0.877	-0.093	0		agatgCCACcc
AF080254	V$ZF08	C2H2 zinc finger transcription factors 8	KRAB-zinc finger protein synten (KID3)		0.97	269	279	274	+	1	0.93	-0.04	0		ggcatCCACaa
AF080254	V$ZF08	C2H2 zinc finger transcription factors 8	KRAB-zinc finger protein synten (KID3)		0.97	306	316	311	+	1	0.93	-0.04	0		ccgccCCACcc
AF080254	V$ZF08	C2H2 zinc finger transcription factors 8	KRAB-zinc finger protein synten (KID3)		0.97	576	586	581	+	1	0.858	-0.112	0		ttaccCCACtg
AF080254	V$ZF08	C2H2 zinc finger transcription factors 8	KRAB-zinc finger protein synten (KID3)		0.97	862	872	867	+	1	0.873	-0.097	0		ggcggCCACcg
AF080254	V$ZF08	C2H2 zinc finger transcription factors 8	KRAB-zinc finger protein synten (KID3)		0.97	957	967	962	+	1	0.856	-0.114	0		cttccCCACcg
AF080254	V$ZF08	C2H2 zinc finger transcription factors 8	KRAB-zinc finger protein synten (KID3)		0.97	1012	1022	1017	-	1	0.857	-0.113	0		ccctcCCACcc
AF080254	V$ZF11	C2H2 zinc finger transcription factors 11	Zinc finger and BTB domain containing 3		0.95	504	514	509	-	0.867	0.854	-0.096	0		cgcaGGCAcac
AF080254	V$ZF35	Zinc finger protein ZNF35	Human zinc finger protein ZNF35		0.96	10	22	16	+	0.865	0.89	-0.07	0		ctcgccAAAAtgg
AF080254	V$ZF35	Zinc finger protein ZNF35	Human zinc finger protein ZNF35		0.96	222	234	228	-	1	0.985	0.025	0		gcgcggAAGAggg
AF080254	V$ZF35	Zinc finger protein ZNF35	Human zinc finger protein ZNF35		0.96	235	247	241	-	0.865	0.934	-0.026	0		ggcgggAAAAggg
AF080254	V$ZF35	Zinc finger protein ZNF35	Human zinc finger protein ZNF35		0.96	272	284	278	+	0.885	0.853	-0.107	0		atccacAACAagc
AF080254	V$ZF35	Zinc finger protein ZNF35	Human zinc finger protein ZNF35		0.96	532	544	538	-	0.865	0.898	-0.062	0		aagagcAAAAcaa
AF080254	V$ZF35	Zinc finger protein ZNF35	Human zinc finger protein ZNF35		0.96	538	550	544	-	1	0.901	-0.059	0		actaagAAGAgca
AF080254	V$ZF35	Zinc finger protein ZNF35	Human zinc finger protein ZNF35		0.96	631	643	637	+	0.885	0.911	-0.049	0		agcagcAACAcca
AF080254	V$ZF57	KRAB domain zinc finger protein 57	Krueppel-associated box-containing zinc-finger protein 57 (KRAB-ZFP 57)		0.84	716	728	722	-	1	0.942	0.102	0		tgcTGCCgccgcg
AF080254	V$ZF5F	ZF5 POZ domain zinc finger	Zinc finger / POZ domain transcription factor		0.95	23	37	30	-	0.875	0.919	-0.031	0		cggggcGCGGggtcc
AF080254	V$ZF5F	ZF5 POZ domain zinc finger	Zinc finger / POZ domain transcription factor		0.95	25	39	32	-	1	0.927	-0.023	0		ctcgggGCGCggggt
AF080254	V$ZF5F	ZF5 POZ domain zinc finger	Zinc finger / POZ domain transcription factor		0.95	51	65	58	-	0.875	0.907	-0.043	0		gcatggGCGGcgagc
AF080254	V$ZF5F	ZF5 POZ domain zinc finger	Zinc finger / POZ domain transcription factor		0.95	103	117	110	-	0.875	0.879	-0.071	0		ggcgggGCGGgggat
AF080254	V$ZF5F	ZF5 POZ domain zinc finger	Zinc finger / POZ domain transcription factor		0.95	108	122	115	-	0.875	0.91	-0.04	0		ggctggGCGGggcgg
AF080254	V$ZF5F	ZF5 POZ domain zinc finger	Zinc finger / POZ domain transcription factor		0.95	124	138	131	-	0.875	0.879	-0.071	0		cgccggGCGGggccg
AF080254	V$ZF5F	ZF5 POZ domain zinc finger	Zinc finger / POZ domain transcription factor		0.95	131	145	138	-	1	0.955	0.005	0		gaggggGCGCcgggc
AF080254	V$ZF5F	ZF5 POZ domain zinc finger	ZF5 POZ domain zinc finger, zinc finger protein 161 (secondary DNA binding preference)		0.84	194	208	201	-	1	0.969	0.129	0		cggCGCGcagggccc
AF080254	V$ZF5F	ZF5 POZ domain zinc finger	Zinc finger / POZ domain transcription factor		0.95	196	210	203	-	1	0.919	-0.031	0		cacggcGCGCagggc
AF080254	V$ZF5F	ZF5 POZ domain zinc finger	Zinc finger / POZ domain transcription factor		0.95	197	211	204	+	1	0.963	0.013	0		ccctgcGCGCcgtgg
AF080254	V$ZF5F	ZF5 POZ domain zinc finger	Zinc finger / POZ domain transcription factor		0.95	208	222	215	-	0.875	0.881	-0.069	0		ggcgggGCGGgccac
AF080254	V$ZF5F	ZF5 POZ domain zinc finger	Zinc finger / POZ domain transcription factor		0.95	213	227	220	-	0.875	0.879	-0.071	0		agagggGCGGggcgg
AF080254	V$ZF5F	ZF5 POZ domain zinc finger	Zinc finger / POZ domain transcription factor		0.95	224	238	231	-	0.875	0.905	-0.045	0		aggggcGCGGaagag
AF080254	V$ZF5F	ZF5 POZ domain zinc finger	Zinc finger / POZ domain transcription factor		0.95	226	240	233	-	1	0.927	-0.023	0		aaagggGCGCggaag
AF080254	V$ZF5F	ZF5 POZ domain zinc finger	Zinc finger / POZ domain transcription factor		0.95	238	252	245	-	0.875	0.871	-0.079	0		cccaggGCGGgaaaa
AF080254	V$ZF5F	ZF5 POZ domain zinc finger	Zinc finger / POZ domain transcription factor		0.95	301	315	308	-	0.875	0.868	-0.082	0		ggtgggGCGGccccg
AF080254	V$ZF5F	ZF5 POZ domain zinc finger	Zinc finger / POZ domain transcription factor		0.95	311	325	318	-	0.875	0.879	-0.071	0		ggccggGCGGggtgg
AF080254	V$ZF5F	ZF5 POZ domain zinc finger	Zinc finger / POZ domain transcription factor		0.95	383	397	390	+	0.875	0.91	-0.04	0		agggggGCGGggcgg
AF080254	V$ZF5F	ZF5 POZ domain zinc finger	Zinc finger / POZ domain transcription factor		0.95	388	402	395	+	0.875	0.879	-0.071	0		ggcgggGCGGgggcg
AF080254	V$ZF5F	ZF5 POZ domain zinc finger	Zinc finger / POZ domain transcription factor		0.95	394	408	401	+	1	0.96	0.01	0		gcggggGCGCgcggc
AF080254	V$ZF5F	ZF5 POZ domain zinc finger	Zinc finger / POZ domain transcription factor		0.95	395	409	402	-	1	0.934	-0.016	0		ggccgcGCGCccccg
AF080254	V$ZF5F	ZF5 POZ domain zinc finger	Zinc finger / POZ domain transcription factor		0.95	396	410	403	+	1	0.967	0.017	0		gggggcGCGCggccc
AF080254	V$ZF5F	ZF5 POZ domain zinc finger	Zinc finger / POZ domain transcription factor		0.95	398	412	405	+	0.875	0.918	-0.032	0		gggcgcGCGGcccgc
AF080254	V$ZF5F	ZF5 POZ domain zinc finger	Zinc finger / POZ domain transcription factor		0.95	404	418	411	-	0.875	0.912	-0.038	0		gcggggGCGGgccgc
AF080254	V$ZF5F	ZF5 POZ domain zinc finger	Zinc finger / POZ domain transcription factor		0.95	415	429	422	+	1	0.955	0.005	0		ccgcgaGCGCcgcgc
AF080254	V$ZF5F	ZF5 POZ domain zinc finger	Zinc finger / POZ domain transcription factor		0.95	419	433	426	-	0.875	0.885	-0.065	0		atcggcGCGGcgctc
AF080254	V$ZF5F	ZF5 POZ domain zinc finger	ZF5 POZ domain zinc finger, zinc finger protein 161 (secondary DNA binding preference)		0.84	434	448	441	-	1	0.875	0.035	0		cggCGCGctcggcca
AF080254	V$ZF5F	ZF5 POZ domain zinc finger	Zinc finger / POZ domain transcription factor		0.95	435	449	442	+	1	0.929	-0.021	0		ggccgaGCGCgccgt
AF080254	V$ZF5F	ZF5 POZ domain zinc finger	Zinc finger / POZ domain transcription factor		0.95	436	450	443	-	1	0.931	-0.019	0		gacggcGCGCtcggc
AF080254	V$ZF5F	ZF5 POZ domain zinc finger	Zinc finger / POZ domain transcription factor		0.95	437	451	444	+	1	0.953	0.003	0		ccgagcGCGCcgtcc
AF080254	V$ZF5F	ZF5 POZ domain zinc finger	Zinc finger / POZ domain transcription factor		0.95	454	468	461	+	1	0.958	0.008	0		cgggggGCGCggcgc
AF080254	V$ZF5F	ZF5 POZ domain zinc finger	Zinc finger / POZ domain transcription factor		0.95	456	470	463	+	0.875	0.916	-0.034	0		gggggcGCGGcgcca
AF080254	V$ZF5F	ZF5 POZ domain zinc finger	Zinc finger / POZ domain transcription factor		0.95	480	494	487	+	0.875	0.879	-0.071	0		agcgggGCGGggcgg
AF080254	V$ZF5F	ZF5 POZ domain zinc finger	Zinc finger / POZ domain transcription factor		0.95	485	499	492	+	0.875	0.878	-0.072	0		ggcgggGCGGccgcg
AF080254	V$ZF5F	ZF5 POZ domain zinc finger	Zinc finger / POZ domain transcription factor		0.95	490	504	497	-	0.875	0.876	-0.074	0		cacagcGCGGccgcc
AF080254	V$ZF5F	ZF5 POZ domain zinc finger	ZF5 POZ domain zinc finger, zinc finger protein 161 (secondary DNA binding preference)		0.84	493	507	500	+	1	0.865	0.025	0		ggcCGCGctgtgtgt
AF080254	V$ZF5F	ZF5 POZ domain zinc finger	Zinc finger / POZ domain transcription factor		0.95	582	596	589	+	0.875	0.913	-0.037	0		cactgtGCGGcgggg
AF080254	V$ZF5F	ZF5 POZ domain zinc finger	Zinc finger / POZ domain transcription factor		0.95	664	678	671	+	0.875	0.873	-0.077	0		ggcggcGCGGaaccc
AF080254	V$ZF5F	ZF5 POZ domain zinc finger	Zinc finger / POZ domain transcription factor		0.95	676	690	683	+	1	0.925	-0.025	0		ccccgaGCGCccggg
AF080254	V$ZF5F	ZF5 POZ domain zinc finger	Zinc finger / POZ domain transcription factor		0.95	677	691	684	-	1	0.922	-0.028	0		gcccggGCGCtcggg
AF080254	V$ZF5F	ZF5 POZ domain zinc finger	Zinc finger / POZ domain transcription factor		0.95	684	698	691	+	1	0.912	-0.038	0		gcccggGCGCacccc
AF080254	V$ZF5F	ZF5 POZ domain zinc finger	Zinc finger / POZ domain transcription factor		0.95	685	699	692	-	1	0.963	0.013	0		cggggtGCGCccggg
AF080254	V$ZF5F	ZF5 POZ domain zinc finger	Zinc finger / POZ domain transcription factor		0.95	704	718	711	+	1	0.929	-0.021	0		cccggaGCGCgacgc
AF080254	V$ZF5F	ZF5 POZ domain zinc finger	Zinc finger / POZ domain transcription factor		0.95	731	745	738	+	0.875	0.884	-0.066	0		cccggtGCGGccgcg
AF080254	V$ZF5F	ZF5 POZ domain zinc finger	Zinc finger / POZ domain transcription factor		0.95	736	750	743	-	0.875	0.918	-0.032	0		gcgcgcGCGGccgca
AF080254	V$ZF5F	ZF5 POZ domain zinc finger	Zinc finger / POZ domain transcription factor		0.95	738	752	745	-	1	0.967	0.017	0		aggcgcGCGCggccg
AF080254	V$ZF5F	ZF5 POZ domain zinc finger	ZF5 POZ domain zinc finger, zinc finger protein 161		0.83	739	753	746	+	1	0.943	0.113	0		ggccgCGCGcgcctt
AF080254	V$ZF5F	ZF5 POZ domain zinc finger	Zinc finger / POZ domain transcription factor		0.95	740	754	747	-	1	0.938	-0.012	0		taaggcGCGCgcggc
AF080254	V$ZF5F	ZF5 POZ domain zinc finger	Zinc finger / POZ domain transcription factor		0.95	741	755	748	+	1	0.963	0.013	0		ccgcgcGCGCcttag
AF080254	V$ZF5F	ZF5 POZ domain zinc finger	Zinc finger / POZ domain transcription factor		0.95	793	807	800	+	1	0.958	0.008	0		cagcgaGCGCgtccc
AF080254	V$ZF5F	ZF5 POZ domain zinc finger	Zinc finger / POZ domain transcription factor		0.95	809	823	816	-	0.875	0.865	-0.085	0		tctcggGCGGcgccg
AF080254	V$ZF5F	ZF5 POZ domain zinc finger	Zinc finger / POZ domain transcription factor		0.95	857	871	864	+	0.875	0.909	-0.041	0		agggggGCGGccacc
AF080254	V$ZF5F	ZF5 POZ domain zinc finger	Zinc finger / POZ domain transcription factor		0.95	865	879	872	-	0.875	0.904	-0.046	0		gcgcggGCGGtggcc
AF080254	V$ZF5F	ZF5 POZ domain zinc finger	Zinc finger / POZ domain transcription factor		0.95	869	883	876	-	0.875	0.89	-0.06	0		cccggcGCGGgcggt
AF080254	V$ZF5F	ZF5 POZ domain zinc finger	ZF5 POZ domain zinc finger, zinc finger protein 161 (secondary DNA binding preference)		0.84	872	886	879	+	1	0.897	0.057	0		gccCGCGccgggcat
AF080254	V$ZF5F	ZF5 POZ domain zinc finger	Zinc finger / POZ domain transcription factor		0.95	897	911	904	+	1	0.916	-0.034	0		cccagaGCGCggagg
AF080254	V$ZF5F	ZF5 POZ domain zinc finger	Zinc finger / POZ domain transcription factor		0.95	899	913	906	+	0.875	0.892	-0.058	0		cagagcGCGGagggc
AF080254	V$ZF5F	ZF5 POZ domain zinc finger	ZF5 POZ domain zinc finger, zinc finger protein 161 (secondary DNA binding preference)		0.84	901	915	908	+	1	0.852	0.012	0		gagCGCGgagggcgc
AF080254	V$ZF5F	ZF5 POZ domain zinc finger	Zinc finger / POZ domain transcription factor		0.95	906	920	913	+	1	0.947	-0.003	0		cggaggGCGCggcgc
AF080254	V$ZF5F	ZF5 POZ domain zinc finger	Zinc finger / POZ domain transcription factor		0.95	908	922	915	+	0.875	0.916	-0.034	0		gagggcGCGGcgccg
AF080254	V$ZF5F	ZF5 POZ domain zinc finger	Zinc finger / POZ domain transcription factor		0.95	921	935	928	+	0.875	0.872	-0.078	0		cgccgaGCGGtgctg
AF080254	V$ZF5F	ZF5 POZ domain zinc finger	Zinc finger / POZ domain transcription factor		0.95	988	1002	995	+	0.875	0.871	-0.079	0		gatcggGCGGgcggc
AF080254	V$ZF5F	ZF5 POZ domain zinc finger	Zinc finger / POZ domain transcription factor		0.95	992	1006	999	+	0.875	0.909	-0.041	0		gggcggGCGGccggg
AF080254	V$ZF5F	ZF5 POZ domain zinc finger	Zinc finger / POZ domain transcription factor		0.95	1000	1014	1007	+	1	0.912	-0.038	0		ggccggGCGCaaggg
AF080254	V$ZF5F	ZF5 POZ domain zinc finger	Zinc finger / POZ domain transcription factor		0.95	1020	1034	1027	-	0.875	0.907	-0.043	0		gcggggGCGGctccc
AF080254	V$ZF5F	ZF5 POZ domain zinc finger	Zinc finger / POZ domain transcription factor		0.95	1026	1040	1033	-	0.875	0.91	-0.04	0		gcgcggGCGGgggcg
AF080254	V$ZF5F	ZF5 POZ domain zinc finger	Zinc finger / POZ domain transcription factor		0.95	1030	1044	1037	-	0.875	0.921	-0.029	0		gggggcGCGGgcggg
AF080254	V$ZF5F	ZF5 POZ domain zinc finger	Zinc finger / POZ domain transcription factor		0.95	1032	1046	1039	-	1	0.958	0.008	0		gaggggGCGCgggcg
AF080254	V$ZF5F	ZF5 POZ domain zinc finger	Zinc finger / POZ domain transcription factor		0.95	1041	1055	1048	-	0.875	0.862	-0.088	0		cgagggGCGGagggg
AF080254	V$ZF5F	ZF5 POZ domain zinc finger	Zinc finger / POZ domain transcription factor		0.95	1064	1078	1071	+	1	0.955	0.005	0		ccctggGCGCcgggc
AF080254	V$ZF5F	ZF5 POZ domain zinc finger	Zinc finger / POZ domain transcription factor		0.95	1079	1093	1086	-	0.875	0.887	-0.063	0		ggccgcGCGGcccgg
AF080254	V$ZF5F	ZF5 POZ domain zinc finger	Zinc finger / POZ domain transcription factor		0.95	1082	1096	1089	+	0.875	0.887	-0.063	0		ggccgcGCGGcctga
AF080254	V$ZFHX	Two-handed zinc finger homeodomain transcription factors	AREB6 (Atp1a1 regulatory element binding factor 6)	Embryonic Structures	0.98	360	372	366	-	1	0.959	-0.021	0		gccgcGTTTcccg
AF080254	V$ZFHX	Two-handed zinc finger homeodomain transcription factors	AREB6 (Atp1a1 regulatory element binding factor 6)	Embryonic Structures	0.98	529	541	535	+	1	0.894	-0.086	0		atgttGTTTtgct
AF080254	V$ZFHX	Two-handed zinc finger homeodomain transcription factors	AREB6 (Atp1a1 regulatory element binding factor 6)	Embryonic Structures	0.98	569	581	575	+	1	0.899	-0.081	0		aatgtGTTTaccc
AF080254	V$ZFHX	Two-handed zinc finger homeodomain transcription factors	Delta-crystallin enhancer binding factor, transcription factor 8, zinc finger homeobox 1a	Embryonic Structures	0.98	950	962	956	+	1	0.853	-0.127	0		cccggACCTtccc
AF080254	V$ZFHX	Two-handed zinc finger homeodomain transcription factors	AREB6 (Atp1a1 regulatory element binding factor 6)	Embryonic Structures	0.98	1056	1068	1062	-	1	0.95	-0.03	0		cagggGTTTgggg
AF080254	V$ZFXY	Zfx and Zfy - transcription factors implicated in mammalian sex determination	X-linked zinc finger protein	Embryonic Structures Endocrine System Germ Cells Ovary Testis Urogenital System	0.97	72	82	77	-	1	0.966	-0.004	0		gcGGCCttgca
AF080254	V$ZFXY	Zfx and Zfy - transcription factors implicated in mammalian sex determination	X-linked zinc finger protein	Embryonic Structures Endocrine System Germ Cells Ovary Testis Urogenital System	0.97	293	303	298	-	1	0.897	-0.073	0		ccGGCCtcatt
AF080254	V$ZFXY	Zfx and Zfy - transcription factors implicated in mammalian sex determination	X-linked zinc finger protein	Embryonic Structures Endocrine System Germ Cells Ovary Testis Urogenital System	0.97	331	341	336	+	1	0.928	-0.042	0		ggGGCCtccgc
AF080254	V$ZFXY	Zfx and Zfy - transcription factors implicated in mammalian sex determination	X-linked zinc finger protein	Embryonic Structures Endocrine System Germ Cells Ovary Testis Urogenital System	0.97	1088	1098	1093	+	1	0.933	-0.037	0		gcGGCCtgaag
AF080254	V$ZICF	Members of ZIC-family, zinc finger protein of the cerebellum	Zic family member 3 (odd-paired Drosophila homolog) (secondary DNA binding preference)	Brain Central Nervous System Embryonic Structures Nervous System Neurons	0.88	493	507	500	-	1	0.879	-0.001	0		acacaCAGCgcggcc
AF080254	V$ZICF	Members of ZIC-family, zinc finger protein of the cerebellum	Zic family member 2 (odd-paired Drosophila homolog) (secondary DNA binding preference)	Brain Central Nervous System Embryonic Structures Nervous System Neurons	0.89	788	802	795	+	1	0.874	-0.016	0		cggccCAGCgagcgc

## Sheet: Sheet2
Matrix Family	Detailed Family Information	Detailed Matrix Information	Tissue	Opt.	Start position	End position	Anchor position	Strand	Core sim.	Matrix sim.	Mat. sim. - opt.	Evidence #	Evidence	Sequence	Sequence
V$SP1F	GC-Box factors SP1/GC	Stimulating protein 1, ubiquitous zinc finger transcription factor	ubiquitous	0.91	50	66	58	-	1	0.912	0.002	1	part of model match of NFKB_SP1F_04,SP1F_ETSF_01,SP1F_SP1F_01,SP1F_SP1F_11	agcatGGGCggcgagcc
V$SP1F	GC-Box factors SP1/GC	Stimulating protein 1, ubiquitous zinc finger transcription factor	ubiquitous	0.91	76	92	84	-	1	0.877	-0.033	1	part of model match of SP1F_SP1F_01	ggcggGGGCtgcggcct
V$SP1F	GC-Box factors SP1/GC	GC box elements	ubiquitous	0.88	82	98	90	-	1	0.854	-0.026	1	part of model match of E2FF_SP1F_01	atcggcGGCGggggctg
V$SP1F	GC-Box factors SP1/GC	Stimulating protein 1, ubiquitous zinc finger transcription factor	ubiquitous	0.88	102	118	110	-	1	0.997	0.117	1	part of model match of E2FF_SP1F_01,EGRF_SP1F_01,KLFS_SP1F_01,KLFS_SP1F_03,NFKB_SP1F_03,SP1F_KLFS_01,SP1F_SP1F_01,SP1F_SP1F_06,SP1F_SP1F_09	gggcgGGGCgggggatc
V$SP1F	GC-Box factors SP1/GC	Stimulating protein 1, ubiquitous zinc finger transcription factor	ubiquitous	0.85	107	123	115	-	1	0.968	0.118	1	part of model match of SP1F_SP1F_05,SP1F_SP1F_06,SP1F_SP1F_09,SP1F_SP1F_11	cggctGGGCggggcggg
V$SP1F	GC-Box factors SP1/GC	Stimulating protein 1, ubiquitous zinc finger transcription factor	ubiquitous	0.91	118	134	126	-	1	0.873	-0.037	0		gggcgGGGCcgcggctg
V$SP1F	GC-Box factors SP1/GC	Stimulating protein 1, ubiquitous zinc finger transcription factor	ubiquitous	0.91	123	139	131	-	1	0.966	0.056	1	part of model match of ETSF_SP1F_02,KLFS_SP1F_01,KLFS_SP1F_03,SP1F_E2FF_01,SP1F_KLFS_01,SP1F_SP1F_05,SP1F_SP1F_06,SP1F_SP1F_09,SP1F_SP1F_E2FF_01	gcgccGGGCggggccgc
V$SP1F	GC-Box factors SP1/GC	Sp4 transcription factor	ubiquitous	0.87	130	146	138	-	1	0.927	0.057	1	part of model match of ETSF_SP1F_01,SP1F_ETSF_04,SP1F_SP1F_01,SP1F_SP1F_06,SP1F_SP1F_09,SP1F_SP1F_E2FF_01	ggagggGGCGccgggcg
V$SP1F	GC-Box factors SP1/GC	GC box elements	ubiquitous	0.88	136	152	144	-	0.877	0.9	0.02	1	part of model match of SP1F_SP1F_06,SP1F_SP1F_09	cgccggGGAGggggcgc
V$SP1F	GC-Box factors SP1/GC	Stimulating protein 1, ubiquitous zinc finger transcription factor	ubiquitous	0.88	207	223	215	-	1	0.98	0.1	1	part of model match of EGRF_SP1F_01,SP1F_KLFS_01,SP1F_SP1F_06,SP1F_SP1F_09,SP1F_SP1F_E2FF_01	gggcgGGGCgggccacg
V$SP1F	GC-Box factors SP1/GC	Stimulating protein 1, ubiquitous zinc finger transcription factor	ubiquitous	0.85	212	228	220	-	1	0.99	0.14	1	part of model match of ETSF_SP1F_03,KLFS_SP1F_01,KLFS_SP1F_03,NFKB_SP1F_04,SP1F_ETSF_01,SP1F_MZF1_01,SP1F_SP1F_01,SP1F_SP1F_06,SP1F_SP1F_09,SP1F_SP1F_E2FF_01	aagagGGGCggggcggg
V$SP1F	GC-Box factors SP1/GC	Sp4 transcription factor	ubiquitous	0.87	225	241	233	-	1	0.851	-0.019	0		aaaaggGGCGcggaaga
V$SP1F	GC-Box factors SP1/GC	Stimulating protein 1, ubiquitous zinc finger transcription factor	ubiquitous	0.91	237	253	245	-	1	0.924	0.014	1	part of model match of SP1F_ETSF_02,SP1F_SP1F_01,SP1F_SP1F_11,SP1F_STAT_01	acccaGGGCgggaaaag
V$SP1F	GC-Box factors SP1/GC	Stimulating protein 1, ubiquitous zinc finger transcription factor	ubiquitous	0.91	298	314	306	+	1	0.855	-0.055	1	part of model match of NFKB_SP1F_04	ggccgGGGCcgccccac
V$SP1F	GC-Box factors SP1/GC	Stimulating protein 1, ubiquitous zinc finger transcription factor	ubiquitous	0.91	300	316	308	-	1	0.926	0.016	1	part of model match of SP1F_SP1F_11	gggtgGGGCggccccgg
V$SP1F	GC-Box factors SP1/GC	GC box elements	ubiquitous	0.88	305	321	313	-	0.872	0.934	0.054	1	part of model match of SP1F_SP1F_06,SP1F_SP1F_09	gggcggGGTGgggcggc
V$SP1F	GC-Box factors SP1/GC	Stimulating protein 1, ubiquitous zinc finger transcription factor	ubiquitous	0.91	310	326	318	-	1	0.95	0.04	1	part of model match of KLFS_SP1F_03,SP1F_SP1F_04,SP1F_SP1F_06,SP1F_SP1F_09	cggccGGGCggggtggg
V$SP1F	GC-Box factors SP1/GC	Stimulating protein 1, ubiquitous zinc finger transcription factor	ubiquitous	0.91	321	337	329	+	1	0.888	-0.022	0		cggccGGGCcggggcct
V$SP1F	GC-Box factors SP1/GC	GC box elements	ubiquitous	0.88	337	353	345	+	0.877	0.867	-0.013	1	part of model match of SP1F_EBOX_SP1F_01	tccgcgGGAGggggagg
V$SP1F	GC-Box factors SP1/GC	GC box elements	ubiquitous	0.88	343	359	351	+	0.877	0.91	0.03	1	part of model match of SP1F_EBOX_SP1F_01	ggagggGGAGgggacgg
V$SP1F	GC-Box factors SP1/GC	Stimulating protein 1, ubiquitous zinc finger transcription factor	ubiquitous	0.88	382	398	390	+	1	1	0.12	1	part of model match of KLFS_SP1F_03,SP1F_KLFS_01,SP1F_SP1F_05,SP1F_SP1F_06,SP1F_SP1F_09	aagggGGGCggggcggg
V$SP1F	GC-Box factors SP1/GC	Stimulating protein 1, ubiquitous zinc finger transcription factor	ubiquitous	0.88	387	403	395	+	1	0.997	0.117	1	part of model match of EGRF_SP1F_01,KLFS_SP1F_01,SP1F_EGRF_02,SP1F_SP1F_06,SP1F_SP1F_07,SP1F_SP1F_09	gggcgGGGCgggggcgc
V$SP1F	GC-Box factors SP1/GC	Sp4 transcription factor	ubiquitous	0.87	393	409	401	+	1	0.914	0.044	1	part of model match of SP1F_SP1F_05,SP1F_SP1F_06,SP1F_SP1F_09,SP1F_SP1F_11	ggcgggGGCGcgcggcc
V$SP1F	GC-Box factors SP1/GC	Stimulating protein 1, ubiquitous zinc finger transcription factor	ubiquitous	0.91	399	415	407	-	1	0.856	-0.054	0		ggggcGGGCcgcgcgcc
V$SP1F	GC-Box factors SP1/GC	Stimulating protein 1, ubiquitous zinc finger transcription factor	ubiquitous	0.88	403	419	411	-	1	0.98	0.1	1	part of model match of EGRF_SP1F_01,SP1F_CAAT_03,SP1F_CAAT_05,SP1F_EGRF_02,SP1F_KLFS_01,SP1F_SP1F_07	cgcggGGGCgggccgcg
V$SP1F	GC-Box factors SP1/GC	Sp4 transcription factor	ubiquitous	0.87	453	469	461	+	1	0.925	0.055	1	part of model match of SP1F_SP1F_01,SP1F_SP1F_11	tcggggGGCGcggcgcc
V$SP1F	GC-Box factors SP1/GC	Stimulating protein 1, ubiquitous zinc finger transcription factor	ubiquitous	0.88	479	495	487	+	1	1	0.12	1	part of model match of E2FF_SP1F_01,KLFS_SP1F_03,SP1F_AP2F_01,SP1F_CAAT_03,SP1F_E2FF_01,SP1F_KLFS_01,SP1F_SP1F_01,SP1F_SP1F_06,SP1F_SP1F_09	cagcgGGGCggggcggc
V$SP1F	GC-Box factors SP1/GC	Stimulating protein 1, ubiquitous zinc finger transcription factor	ubiquitous	0.91	484	500	492	+	1	0.919	0.009	1	part of model match of SP1F_SP1F_06,SP1F_SP1F_09	gggcgGGGCggccgcgc
V$SP1F	GC-Box factors SP1/GC	Stimulating protein 1, ubiquitous zinc finger transcription factor	ubiquitous	0.91	753	769	761	-	1	0.887	-0.023	0		ccgcgGGGCcgagccta
V$SP1F	GC-Box factors SP1/GC	Stimulating protein 1, ubiquitous zinc finger transcription factor	ubiquitous	0.91	782	798	790	-	1	0.886	-0.024	1	part of model match of SP1F_SMAD_01	tcgctGGGCcgggagtc
V$SP1F	GC-Box factors SP1/GC	Stimulating protein 1, ubiquitous zinc finger transcription factor	ubiquitous	0.91	808	824	816	-	1	0.921	0.011	1	part of model match of SMAD_SMAD_SP1F_01,SP1F_ETSF_04,SP1F_SP1F_11	ctctcGGGCggcgccgg
V$SP1F	GC-Box factors SP1/GC	GC box elements	ubiquitous	0.88	849	865	857	+	0.877	0.893	0.013	1	part of model match of ETSF_SP1F_03,SP1F_SP1F_06	cccgggGGAGgggggcg
V$SP1F	GC-Box factors SP1/GC	Sp4 transcription factor	ubiquitous	0.87	856	872	864	+	1	0.959	0.089	1	part of model match of EGRF_SP1F_01,SP1F_KLFS_01,SP1F_SP1F_04,SP1F_SP1F_06	gaggggGGCGgccaccg
V$SP1F	GC-Box factors SP1/GC	Stimulating protein 1, ubiquitous zinc finger transcription factor	ubiquitous	0.91	864	880	872	-	1	0.92	0.01	1	part of model match of NFKB_SP1F_03,SP1F_SP1F_11	ggcgcGGGCggtggccg
V$SP1F	GC-Box factors SP1/GC	Stimulating protein 1, ubiquitous zinc finger transcription factor	ubiquitous	0.91	987	1003	995	+	1	0.927	0.017	1	part of model match of SP1F_SP1F_09	tgatcGGGCgggcggcc
V$SP1F	GC-Box factors SP1/GC	Stimulating protein 1, ubiquitous zinc finger transcription factor	ubiquitous	0.91	991	1007	999	+	1	0.894	-0.016	1	part of model match of SP1F_SP1F_09	cgggcGGGCggccgggc
V$SP1F	GC-Box factors SP1/GC	Sp4 transcription factor	ubiquitous	0.87	1019	1035	1027	-	1	0.948	0.078	1	part of model match of EGRF_SP1F_01,KLFS_SP1F_01,SP1F_KLFS_01,SP1F_SP1F_05,SP1F_SP1F_06,SP1F_SP1F_09	ggcgggGGCGgctccct
V$SP1F	GC-Box factors SP1/GC	Stimulating protein 1, ubiquitous zinc finger transcription factor	ubiquitous	0.91	1025	1041	1033	-	1	0.963	0.053	1	part of model match of EGRF_SP1F_01,KLFS_SP1F_01,KLFS_SP1F_03,SP1F_KLFS_01,SP1F_SP1F_05,SP1F_SP1F_06,SP1F_SP1F_09	ggcgcGGGCgggggcgg
V$SP1F	GC-Box factors SP1/GC	Sp4 transcription factor	ubiquitous	0.87	1031	1047	1039	-	1	0.945	0.075	1	part of model match of KLFS_SP1F_01,SP1F_KLFS_01,SP1F_SP1F_05,SP1F_SP1F_06,SP1F_SP1F_09	ggagggGGCGcgggcgg
V$SP1F	GC-Box factors SP1/GC	Stimulating protein 1, ubiquitous zinc finger transcription factor	ubiquitous	0.91	1040	1056	1048	-	1	0.944	0.034	1	part of model match of SP1F_KLFS_01,SP1F_SP1F_05,SP1F_SP1F_06,SP1F_SP1F_09,SP1F_SP1F_10	gcgagGGGCggaggggg

## Sheet: Sheet3
Matrix Family	Detailed Matrix Information	Start position	End position	Anchor position	Strand	Core sim.	Matrix sim.	Sequence
SP1	SP1	50	66	58	-	1	0.912	agcatGGGCggcgagcc
	SP1	76	92	84	-	1	0.877	ggcggGGGCtgcggcct
	SP1	102	118	110	-	1	0.997	gggcgGGGCgggggatc
	SP1	107	123	115	-	1	0.968	cggctGGGCggggcggg
	SP1	118	134	126	-	1	0.873	gggcgGGGCcgcggctg
	SP1	123	139	131	-	1	0.966	gcgccGGGCggggccgc
	SP1	207	223	215	-	1	0.98	gggcgGGGCgggccacg
	SP1	212	228	220	-	1	0.99	aagagGGGCggggcggg
	SP1	237	253	245	-	1	0.924	acccaGGGCgggaaaag
	SP1	298	314	306	+	1	0.855	ggccgGGGCcgccccac
	SP1	300	316	308	-	1	0.926	gggtgGGGCggccccgg
	SP1	310	326	318	-	1	0.95	cggccGGGCggggtggg
	SP1	321	337	329	+	1	0.888	cggccGGGCcggggcct
	SP1	382	398	390	+	1	1	aagggGGGCggggcggg
	SP1	387	403	395	+	1	0.997	gggcgGGGCgggggcgc
	SP1	399	415	407	-	1	0.856	ggggcGGGCcgcgcgcc
	SP1	403	419	411	-	1	0.98	cgcggGGGCgggccgcg
	SP1	479	495	487	+	1	1	cagcgGGGCggggcggc
	SP1	484	500	492	+	1	0.919	gggcgGGGCggccgcgc
	SP1	753	769	761	-	1	0.887	ccgcgGGGCcgagccta
	SP1	782	798	790	-	1	0.886	tcgctGGGCcgggagtc
	SP1	808	824	816	-	1	0.921	ctctcGGGCggcgccgg
	SP1	864	880	872	-	1	0.92	ggcgcGGGCggtggccg
	SP1	987	1003	995	+	1	0.927	tgatcGGGCgggcggcc
	SP1	991	1007	999	+	1	0.894	cgggcGGGCggccgggc
	SP1	1025	1041	1033	-	1	0.963	ggcgcGGGCgggggcgg
	SP1	1040	1056	1048	-	1	0.944	gcgagGGGCggaggggg
	Sp4 transcription factor	130	146	138	-	1	0.927	ggagggGGCGccgggcg
	Sp4 transcription factor	225	241	233	-	1	0.851	aaaaggGGCGcggaaga
	Sp4 transcription factor	393	409	401	+	1	0.914	ggcgggGGCGcgcggcc
	Sp4 transcription factor	453	469	461	+	1	0.925	tcggggGGCGcggcgcc
	Sp4 transcription factor	856	872	864	+	1	0.959	gaggggGGCGgccaccg
	Sp4 transcription factor	1019	1035	1027	-	1	0.948	ggcgggGGCGgctccct
	Sp4 transcription factor	1031	1047	1039	-	1	0.945	ggagggGGCGcgggcgg
	GC box elements	82	98	90	-	1	0.854	atcggcGGCGggggctg
	GC box elements	136	152	144	-	0.877	0.9	cgccggGGAGggggcgc
	GC box elements	305	321	313	-	0.872	0.934	gggcggGGTGgggcggc
	GC box elements	337	353	345	+	0.877	0.867	tccgcgGGAGggggagg
	GC box elements	343	359	351	+	0.877	0.91	ggagggGGAGgggacgg
	GC box elements	849	865	857	+	0.877	0.893	cccgggGGAGgggggcg

## Sheet: SP1 Final
Matrix Family	Detailed Matrix Information	Start position	End position	Anchor position	Strand	Core sim.	Matrix sim.	Sequence
SP1	SP1	50	66	58	(-)	1	0.912	agcatGGGCggcgagcc
	SP1	76	92	84	(-)	1	0.877	ggcggGGGCtgcggcct
	SP1	102	118	110	(-)	1	0.997	gggcgGGGCgggggatc
	SP1	107	123	115	(-)	1	0.968	cggctGGGCggggcggg
	SP1	118	134	126	(-)	1	0.873	gggcgGGGCcgcggctg
	SP1	123	139	131	(-)	1	0.966	gcgccGGGCggggccgc
	SP1	207	223	215	(-)	1	0.98	gggcgGGGCgggccacg
	SP1	212	228	220	(-)	1	0.99	aagagGGGCggggcggg
	SP1	237	253	245	(-)	1	0.924	acccaGGGCgggaaaag
	SP1	298	314	306	(+)	1	0.855	ggccgGGGCcgccccac
	SP1	300	316	308	(-)	1	0.926	gggtgGGGCggccccgg
	SP1	310	326	318	(-)	1	0.95	cggccGGGCggggtggg
	SP1	321	337	329	(+)	1	0.888	cggccGGGCcggggcct
	SP1	382	398	390	(+)	1	1	aagggGGGCggggcggg
	SP1	387	403	395	(+)	1	0.997	gggcgGGGCgggggcgc
	SP1	399	415	407	(-)	1	0.856	ggggcGGGCcgcgcgcc
	SP1	403	419	411	(-)	1	0.98	cgcggGGGCgggccgcg
	SP1	479	495	487	(+)	1	1	cagcgGGGCggggcggc
	SP1	484	500	492	(+)	1	0.919	gggcgGGGCggccgcgc
	SP1	753	769	761	(-)	1	0.887	ccgcgGGGCcgagccta
	SP1	782	798	790	(-)	1	0.886	tcgctGGGCcgggagtc
	SP1	808	824	816	(-)	1	0.921	ctctcGGGCggcgccgg
	SP1	864	880	872	(-)	1	0.92	ggcgcGGGCggtggccg
	SP1	987	1003	995	(+)	1	0.927	tgatcGGGCgggcggcc
	SP1	991	1007	999	(+)	1	0.894	cgggcGGGCggccgggc
	SP1	1025	1041	1033	(-)	1	0.963	ggcgcGGGCgggggcgg
	SP1	1040	1056	1048	(-)	1	0.944	gcgagGGGCggaggggg
	Sp4 transcription factor	130	146	138	(-)	1	0.927	ggagggGGCGccgggcg
	Sp4 transcription factor	225	241	233	(-)	1	0.851	aaaaggGGCGcggaaga
	Sp4 transcription factor	393	409	401	(+)	1	0.914	ggcgggGGCGcgcggcc
	Sp4 transcription factor	453	469	461	(+)	1	0.925	tcggggGGCGcggcgcc
	Sp4 transcription factor	856	872	864	(+)	1	0.959	gaggggGGCGgccaccg
	Sp4 transcription factor	1019	1035	1027	(-)	1	0.948	ggcgggGGCGgctccct
	Sp4 transcription factor	1031	1047	1039	(-)	1	0.945	ggagggGGCGcgggcgg
	GC box elements	82	98	90	(-)	1	0.854	atcggcGGCGggggctg
	GC box elements	136	152	144	(-)	0.877	0.9	cgccggGGAGggggcgc
	GC box elements	305	321	313	(-)	0.872	0.934	gggcggGGTGgggcggc
	GC box elements	337	353	345	(+)	0.877	0.867	tccgcgGGAGggggagg
	GC box elements	343	359	351	(+)	0.877	0.91	ggagggGGAGgggacgg
	GC box elements	849	865	857	(+)	0.877	0.893	cccgggGGAGgggggcg

## Sheet: Final format
Matrix Family	Detailed Matrix Information	Start position	End position	Anchor position	Strand	Core sim.	Matrix sim.	Sequence
SP1	SP1	-50	-66	-58	(-)	1	0.912	agcatGGGCggcgagcc
	SP1	-76	-92	-84	(-)	1	0.877	ggcggGGGCtgcggcct
	SP1	-102	-118	-110	(-)	1	0.997	gggcgGGGCgggggatc
	SP1	-107	-123	-115	(-)	1	0.968	cggctGGGCggggcggg
	SP1	-118	-134	-126	(-)	1	0.873	gggcgGGGCcgcggctg
	SP1	-123	-139	-131	(-)	1	0.966	gcgccGGGCggggccgc
	SP1	-207	-223	-215	(-)	1	0.98	gggcgGGGCgggccacg
	SP1	-212	-228	-220	(-)	1	0.99	aagagGGGCggggcggg
	SP1	-237	-253	-245	(-)	1	0.924	acccaGGGCgggaaaag
	SP1	-298	-314	-306	(+)	1	0.855	ggccgGGGCcgccccac
	SP1	-300	-316	308	(-)	1	0.926	gggtgGGGCggccccgg
	SP1	-310	-326	-318	(-)	1	0.95	cggccGGGCggggtggg
	SP1	-321	-337	-329	(+)	1	0.888	cggccGGGCcggggcct
	SP1	-382	-398	-390	(+)	1	1	aagggGGGCggggcggg
	SP1	-387	-403	-395	(+)	1	0.997	gggcgGGGCgggggcgc
	SP1	-399	-415	-407	(-)	1	0.856	ggggcGGGCcgcgcgcc
	SP1	-403	-419	-411	(-)	1	0.98	cgcggGGGCgggccgcg
	SP1	-479	-495	-487	(+)	1	1	cagcgGGGCggggcggc
	SP1	-484	-500	-492	(+)	1	0.919	gggcgGGGCggccgcgc
	SP1	-753	-769	-761	(-)	1	0.887	ccgcgGGGCcgagccta
	SP1	-782	-798	-790	(-)	1	0.886	tcgctGGGCcgggagtc
	SP1	-808	-824	-816	(-)	1	0.921	ctctcGGGCggcgccgg
	SP1	-864	-880	-872	(-)	1	0.92	ggcgcGGGCggtggccg
	SP1	-987	-1003	-995	(+)	1	0.927	tgatcGGGCgggcggcc
	SP1	-991	-1007	-999	(+)	1	0.894	cgggcGGGCggccgggc
	SP1	-1025	-1041	-1033	(-)	1	0.963	ggcgcGGGCgggggcgg
	SP1	-1040	-1056	-1048	(-)	1	0.944	gcgagGGGCggaggggg
	SP4	-130	-146	-138	(-)	1	0.927	ggagggGGCGccgggcg
	SP4	-225	-241	-233	(-)	1	0.851	aaaaggGGCGcggaaga
	SP4	-393	-409	-401	(+)	1	0.914	ggcgggGGCGcgcggcc
	SP4	-453	-469	-461	(+)	1	0.925	tcggggGGCGcggcgcc
	SP4	-856	-872	-864	(+)	1	0.959	gaggggGGCGgccaccg
	SP4	-1019	-1035	-1027	(-)	1	0.948	ggcgggGGCGgctccct
	SP4	-1031	-1047	-1039	(-)	1	0.945	ggagggGGCGcgggcgg
	GC box elements	-82	-98	-90	(-)	1	0.854	atcggcGGCGggggctg
	GC box elements	-136	-152	-144	(-)	0.877	0.9	cgccggGGAGggggcgc
	GC box elements	-305	-321	-313	(-)	0.872	0.934	gggcggGGTGgggcggc
	GC box elements	-337	-353	-345	(+)	0.877	0.867	tccgcgGGAGggggagg
	GC box elements	-343	-359	-351	(+)	0.877	0.91	ggagggGGAGgggacgg
	GC box elements	-849	-865	-857	(+)	0.877	0.893	cccgggGGAGgggggcg
