# Supplementary material for: Data in support of FSH induction of IRS-2 in human granulosa cells: Mapping the transcription factor binding sites in human IRS-2 promoter
Source: Data Brief. 2015 Dec 13;6:162–7. doi: 10.1016/j.dib.2015.12.001 (PMC4706562; doi:10.1016/j.dib.2015.12.001)
Supplement: Supplementary file 1 — Supplementary material [file mmc1.zip › Supplementary data/Specification Table.xlsx]

## Sheet: Sheet1
Specifications table
Subject area	Biology
More specific subject area	Gene regulation and Transcription factor binding sites
Type of data	MatInspector data, figures and table
How data was acquired	In silico analysis of IRS-2 promoter sequence using Genomatix MatInspector software, ChIP assay, qRT-PCR
Data format	Excel spreadsheet (.xls) and analysed data
Experimental factors	Isolation of human granulosa cells (GCs) from the follicular fluid aspirates obtained after IVF treatment, grown in culture and FSH treated. Precipitation of protein-DNA complexes with anti-SP1 antibody and PCR
Experimental features	Analysis of known transcription factors binding sites on IRS-2 promoter using MatInspector software, filtering the TFs that are regulated by FSH, validation of the induction of SP1 binding to IRS-2 gene promoter by FSH in human granulosa cells by ChIP assay
Data source location	Delhi, India
Data accessibility	Data is with this and main article [2]
