# Supplementary material for: Data in support of FSH induction of IRS-2 in human granulosa cells: Mapping the transcription factor binding sites in human IRS-2 promoter
Source: Data Brief. 2015 Dec 13;6:162–7. doi: 10.1016/j.dib.2015.12.001 (PMC4706562; doi:10.1016/j.dib.2015.12.001)
Supplement: Supplementary file 1 — Supplementary material [file mmc1.zip › Supplementary data/Table 1.xlsx]

## Sheet: Sheet1
Table 1. Putative transcription factor binding sites in IRS-2 promoter region with match ≥ 15.
Matrix Family	Matrix Information	Match Total
ZF02	Zinc finger with KRAB and SCAN domains 3	88
ZF5F	Zinc finger / POZ domain transcription factor	73
KLFS	Kruppel-like factor 7 (ubiquitous, UKLF)	70
E2FF	E2F transcription factor 1	69
PLAG	Pleomorphic adenoma gene	56
MZF1	Myeloid zinc finger protein MZF1	50
TF2B	Transcription factor II B (TFIIB) recognition element	48
IKZF	IKAROS family zinc finger 5 (Pegasus)	44
SP1F	Specificity protein 1, ubiquitous zinc finger transcription factor	40
EGRF	EGR1, early growth response 1	39
SPZ1	Spermatogenic Zip 1 transcription factor	32
EBOX	E-box binding factors	29
AP2F	Transcription factor AP-2, alpha	28
MAZF	Myc associated zinc fingers	27
IKRS	Ikaros 2, potential regulator of lymphocyte differentiation	25
HESF	Drosophila hairy and enhancer of split homologue 1 (HES-1)	24
NDPK	Nucleoside diphosphate kinase	16
AP1R	Transcription factor AP-1	15
