# Supplementary material for: Data in support of FSH induction of IRS-2 in human granulosa cells: Mapping the transcription factor binding sites in human IRS-2 promoter
Source: Data Brief. 2015 Dec 13;6:162–7. doi: 10.1016/j.dib.2015.12.001 (PMC4706562; doi:10.1016/j.dib.2015.12.001)
Supplement: Supplementary file 1 — Supplementary material [file mmc1.zip › Supplementary data/Table 2.xlsx]

## Sheet: Sheet1
Table 2. SP1 binding sites identified in the human IRS-2 promoter region.
Detailed Matrix Information	Start position	End position	Anchor position	Strand	Core similarity	Matrix similarity	Sequence
SP1	-50	-66	-58	(-)	1	0.912	agcatGGGCggcgagcc
SP1	-76	-92	-84	(-)	1	0.877	ggcggGGGCtgcggcct
SP1	-102	-118	-110	(-)	1	0.997	gggcgGGGCgggggatc
SP1	-107	-123	-115	(-)	1	0.968	cggctGGGCggggcggg
SP1	-118	-134	-126	(-)	1	0.873	gggcgGGGCcgcggctg
SP1	-123	-139	-131	(-)	1	0.966	gcgccGGGCggggccgc
SP1	-207	-223	-215	(-)	1	0.98	gggcgGGGCgggccacg
SP1	-212	-228	-220	(-)	1	0.99	aagagGGGCggggcggg
SP1	-237	-253	-245	(-)	1	0.924	acccaGGGCgggaaaag
SP1	-298	-314	-306	(+)	1	0.855	ggccgGGGCcgccccac
SP1	-300	-316	308	(-)	1	0.926	gggtgGGGCggccccgg
SP1	-310	-326	-318	(-)	1	0.95	cggccGGGCggggtggg
SP1	-321	-337	-329	(+)	1	0.888	cggccGGGCcggggcct
SP1	-382	-398	-390	(+)	1	1	aagggGGGCggggcggg
SP1	-387	-403	-395	(+)	1	0.997	gggcgGGGCgggggcgc
SP1	-399	-415	-407	(-)	1	0.856	ggggcGGGCcgcgcgcc
SP1	-403	-419	-411	(-)	1	0.98	cgcggGGGCgggccgcg
SP1	-479	-495	-487	(+)	1	1	cagcgGGGCggggcggc
SP1	-484	-500	-492	(+)	1	0.919	gggcgGGGCggccgcgc
SP1	-753	-769	-761	(-)	1	0.887	ccgcgGGGCcgagccta
SP1	-782	-798	-790	(-)	1	0.886	tcgctGGGCcgggagtc
SP1	-808	-824	-816	(-)	1	0.921	ctctcGGGCggcgccgg
SP1	-864	-880	-872	(-)	1	0.92	ggcgcGGGCggtggccg
SP1	-987	-1003	-995	(+)	1	0.927	tgatcGGGCgggcggcc
SP1	-991	-1007	-999	(+)	1	0.894	cgggcGGGCggccgggc
SP1	-1025	-1041	-1033	(-)	1	0.963	ggcgcGGGCgggggcgg
SP1	-1040	-1056	-1048	(-)	1	0.944	gcgagGGGCggaggggg
